# Supplementary material for: Identification and Analysis of Human Microbe-Disease Associations by Matrix Decomposition and Label Propagation
Source: Front Microbiol. 2019 Feb 26;10:291. doi: 10.3389/fmicb.2019.00291 (PMC6399478; doi:10.3389/fmicb.2019.00291)
Supplement: Supplementary file 1 [file Table_1.xlsx]

## Sheet: Sheet1
Supplementary Table 1: We applied MDLPHMDA to prioritize all the candidate microbe-disease pairs based on the known microbe-disease associations recorded in HMDAD database as training samples. Prediction results were publicly released for further research and experimental validation.
Disease	microbe	Score
Allergic asthma	Proteobacteria	0.0338449
Allergic asthma	Bacteroidetes	0.0295643
Allergic asthma	Firmicutes	0.0290011
Allergic asthma	Prevotella	0.0270374
Allergic asthma	Clostridium difficile	0.0228296
Allergic asthma	Staphylococcus aureus	0.0182734
Allergic asthma	Clostridium coccoides	0.0178991
Allergic asthma	Actinobacteria	0.0177043
Allergic asthma	Lactobacillus	0.0142492
Allergic asthma	Haemophilus	0.0138675
Allergic asthma	Lachnospiraceae	0.0137183
Allergic asthma	Clostridia	0.0132314
Allergic asthma	Staphylococcus	0.0128635
Allergic asthma	Enterobacteriaceae	0.012403
Allergic asthma	Bacteroides	0.00971207
Allergic asthma	Stenotrophomonas maltophilia	0.00968825
Allergic asthma	Burkholderia	0.00954792
Allergic asthma	Streptococcus	0.00938259
Allergic asthma	Fusobacterium	0.00937938
Allergic asthma	Bifidobacterium	0.00935887
Allergic asthma	Veillonella	0.00913589
Allergic asthma	Enterococcus	0.00887792
Allergic asthma	Escherichia coli	0.00868083
Allergic asthma	Klebsiella	0.0085431
Allergic asthma	Bacteroides vulgatus	0.00845807
Allergic asthma	Clostridium leptum	0.00844855
Allergic asthma	Bacteroides uniformis	0.00840879
Allergic asthma	Faecalibacterium prausnitzii	0.00834429
Allergic asthma	Bacteroides ovatus	0.00817417
Allergic asthma	Clostridium	0.00574196
Allergic asthma	Betaproteobacteria	0.00566452
Allergic asthma	Collinsella aerofaciens	0.00546892
Allergic asthma	Coxiellaceae	0.00543895
Allergic asthma	Acinetobacter	0.00540325
Allergic asthma	Corynebacterium	0.00540325
Allergic asthma	Oxalobacter formigenes	0.00540325
Allergic asthma	Prevotella copri	0.00540325
Allergic asthma	Desulfovibrio	0.00540301
Allergic asthma	Dietzia maris	0.00536118
Allergic asthma	Staphylococcus epidermidis	0.00536118
Allergic asthma	Xanthomonas	0.00535531
Allergic asthma	Lysobacter	0.00535531
Allergic asthma	Rickettsiales	0.00535531
Allergic asthma	Streptococcus mitis	0.00535531
Allergic asthma	Porphyromonas gingivalis	0.00534679
Allergic asthma	Selenomonas	0.00534679
Allergic asthma	Treponema	0.00534679
Allergic asthma	Actinomyces	0.00534679
Allergic asthma	Tannerella	0.00533811
Allergic asthma	Prevotellaceae	0.00533725
Allergic asthma	Bacteroidaceae	0.00527083
Allergic asthma	Coriobacteriaceae	0.00526218
Allergic asthma	Erysipelotrichaceae	0.00526218
Allergic asthma	Methanobrevibacter smithii	0.00526218
Allergic asthma	Alcaligenaceae	0.00526218
Allergic asthma	Pseudomonas	0.00522483
Allergic asthma	Comamonadaceae	0.00520207
Allergic asthma	Oxalobacteraceae	0.00520207
Allergic asthma	Sphingomonadaceae	0.00520207
Allergic asthma	Propionibacterium	0.00519467
Allergic asthma	Propionibacterium acnes	0.00519467
Allergic asthma	Fusobacterium nucleatum	0.00519425
Allergic asthma	Verrucomicrobiaceae	0.00512431
Allergic asthma	Bacilli	0.00502781
Allergic asthma	Porphyromonadaceae	0.00502351
Allergic asthma	Porphyromonas	0.00498552
Allergic asthma	Parabacteroides	0.00498047
Allergic asthma	Alistipes	0.00498047
Allergic asthma	Clostridiales	0.00488543
Allergic asthma	Bacteroides fragilis	0.00484833
Allergic asthma	Rikenellaceae	0.00475953
Allergic asthma	Ruminococcaceae	0.00475953
Allergic asthma	Gammaproteobacteria	0.00460176
Allergic asthma	Enterobacter aerogenes	0.00456399
Allergic asthma	Enterobacter hormaechei	0.00456399
Allergic asthma	Klebsiella pneumoniae	0.00456399
Allergic asthma	Shigella dysenteriae	0.00456399
Allergic asthma	Bacteroidales	0.00427893
Allergic asthma	Enterococcus faecium	0.00427893
Allergic asthma	Erysipelotrichales	0.00427893
Allergic asthma	Fusobacteriaceae	0.00427864
Allergic asthma	Veillonellaceae	0.00427864
Allergic asthma	Citrobacter	0.00422029
Allergic asthma	Fusobacteria	0.00162419
Allergic asthma	Megasphaera	0.00157414
Allergic asthma	Atopobium vaginae	0.00146363
Allergic asthma	Candidate division TM7	0.00146363
Allergic asthma	Eggerthella	0.00146363
Allergic asthma	Gardnerella	0.00146363
Allergic asthma	Gardnerella vaginalis	0.00146363
Allergic asthma	Lactobacillus crispatus	0.00146363
Allergic asthma	Lactobacillus iners	0.00146363
Allergic asthma	Leptotrichia	0.00146363
Allergic asthma	Leptotrichia amnionii	0.00146363
Allergic asthma	Mobiluncus	0.00146363
Allergic asthma	Olsenella	0.00146363
Allergic asthma	Papillibacter	0.00146363
Allergic asthma	Porphyromonas uenonis	0.00146363
Allergic asthma	Streptobacillus	0.00146363
Allergic asthma	Atopobium	0.00146363
Allergic asthma	Aerococcus	0.00146363
Allergic asthma	Shuttleworthia	0.00135435
Allergic asthma	Eubacterium	0.00113209
Allergic asthma	Coprococcus	0.00107197
Allergic asthma	Dorea	0.00107197
Allergic asthma	Haemophilus parainfluenzae	0.00107197
Allergic asthma	Pasteurellaceae	0.00107197
Allergic asthma	Ruminococcus	0.00107197
Allergic asthma	Streptococcaceae	0.00107197
Allergic asthma	Tropheryma whipplei	0.00102719
Allergic asthma	Aeromonadaceae	0.000959766
Allergic asthma	Acidobacteriaceae	0.000959766
Allergic asthma	Alteromonadaceae	0.000959766
Allergic asthma	Bacillaceae	0.000959766
Allergic asthma	Bifidobacterium catenulatum	0.000959766
Allergic asthma	Cellulomonadaceae	0.000959766
Allergic asthma	Clostridiaceae	0.000959766
Allergic asthma	Clostridium cocleatum	0.000959766
Allergic asthma	Desulfobacteraceae	0.000959766
Allergic asthma	Desulfovibrionaceae	0.000959766
Allergic asthma	Nitrospiraceae	0.000959766
Allergic asthma	Paenibacillaceae	0.000959766
Allergic asthma	Peptostreptococcaceae	0.000959766
Allergic asthma	Polyangiaceae	0.000959766
Allergic asthma	Promicromonosporaceae	0.000959766
Allergic asthma	Ruminococcus productus	0.000959766
Allergic asthma	Syntrophobacteraceae	0.000959766
Allergic asthma	Thiotrichaceae	0.000959766
Allergic asthma	Anaerovorax	0.000959766
Allergic asthma	Alistipes finegoldii	0.000921027
Allergic asthma	Alistipes putredinis	0.000921027
Allergic asthma	Eubacterium hallii	0.000921027
Allergic asthma	Bacteroides eggerthii	0.000921027
Allergic asthma	Bacteroides finegoldii	0.000921027
Allergic asthma	Bacteroides sp. D20	0.000921027
Allergic asthma	Bilophila	0.000921027
Allergic asthma	Bilophila wadsworthia	0.000921027
Allergic asthma	Enterococcus faecalis	0.000921027
Allergic asthma	Holdemania	0.000921027
Allergic asthma	Lachnospira	0.000921027
Allergic asthma	Lactobacillus salivarius	0.000921027
Allergic asthma	Odoribacter splanchnicus	0.000921027
Allergic asthma	Parabacteroides distasonis	0.000921027
Allergic asthma	Parabacteroides merdae	0.000921027
Allergic asthma	Roseburia hominis	0.000921027
Allergic asthma	Roseburia intestinalis	0.000921027
Allergic asthma	Ruminococcus gnavus	0.000921027
Allergic asthma	Streptococcus anginosus	0.000921027
Allergic asthma	Streptococcus parasanguinis	0.000921027
Allergic asthma	Streptococcus salivarius	0.000921027
Allergic asthma	Streptococcus vestibularis	0.000921027
Allergic asthma	Veillonella atypica	0.000921027
Allergic asthma	Veillonella dispar	0.000921027
Allergic asthma	Veillonella parvula	0.000921027
Allergic asthma	Eubacteriaceae	0.000863464
Allergic asthma	Eubacterium rectale	0.000842702
Allergic asthma	Eubacterium eligens	0.000842702
Allergic asthma	Odoribacter	0.000842702
Allergic asthma	Phascolarctobacterium	0.000842702
Allergic asthma	Roseburia	0.000842702
Allergic asthma	Subdoligranulum	0.000842702
Allergic asthma	Faecalibacterium	0.000842702
Allergic asthma	Bacterium G100VIII	0.000635213
Allergic asthma	Bacterium ic1214	0.000635213
Allergic asthma	Bacterium ic1258	0.000635213
Allergic asthma	Bacterium ic1292	0.000635213
Allergic asthma	Anaerofilum	0.000635213
Allergic asthma	Bacillus	0.000635213
Allergic asthma	Bacterium Ba2	0.000635213
Allergic asthma	Aggregatibacter	0.000635213
Allergic asthma	Anaerostipes	0.000635213
Allergic asthma	Bacterium 08.96.4	0.000635213
Allergic asthma	Acetonema	0.000635213
Allergic asthma	Bacterium ic1296	0.000635213
Allergic asthma	Bacterium ic1311	0.000635213
Allergic asthma	Bacterium ic1379	0.000635213
Allergic asthma	Bacterium ic1391	0.000635213
Allergic asthma	Bacterium MB7-1	0.000635213
Allergic asthma	Bacterium mpn-isolate group 19	0.000635213
Allergic asthma	Bacterium mpn-isolate group 22	0.000635213
Allergic asthma	Bacterium mpn-isolate group 24	0.000635213
Allergic asthma	Bacterium mpn-isolate group 27	0.000635213
Allergic asthma	Bacterium mpn-isolate group 5	0.000635213
Allergic asthma	Bacterium 'New Zealand B'	0.000635213
Allergic asthma	Bacterium str. 31285	0.000635213
Allergic asthma	Bacterium YE62	0.000635213
Allergic asthma	Bacterium YE64	0.000635213
Allergic asthma	Bacteroidaceae bacterium Smarlab 3301643	0.000635213
Allergic asthma	Bacteroides sp. CJ78	0.000635213
Allergic asthma	Bacteroides thetaiotaomicron	0.000635213
Allergic asthma	Bovine rumen bacterium JPR13	0.000635213
Allergic asthma	Brenneria	0.000635213
Allergic asthma	Burkholderiales bacterium Smarlab 3302047	0.000635213
Allergic asthma	Butyrate-producing bacterium ART55/1	0.000635213
Allergic asthma	Butyrate-producing bacterium L1-810	0.000635213
Allergic asthma	Butyrate-producing bacterium L1-952	0.000635213
Allergic asthma	Butyrate-producing bacterium L2-50	0.000635213
Allergic asthma	Butyrate-producing bacterium M104/1	0.000635213
Allergic asthma	Butyrate-producing bacterium M21/2	0.000635213
Allergic asthma	Butyrate-producing bacterium M50/1	0.000635213
Allergic asthma	Butyrate-producing bacterium P607	0.000635213
Allergic asthma	Butyrate-producing bacterium PH05YB02	0.000635213
Allergic asthma	Butyrate-producing bacterium Ph07AY02	0.000635213
Allergic asthma	Butyrate-producing bacterium PH07AY3	0.000635213
Allergic asthma	Butyrate-producing bacterium PH07AY5	0.000635213
Allergic asthma	Butyrate-producing bacterium PH07BY04	0.000635213
Allergic asthma	Butyrate-producing bacterium SL6/1/1	0.000635213
Allergic asthma	Butyrate-producing bacterium SM4/1	0.000635213
Allergic asthma	Butyrate-producing bacterium SR1/1	0.000635213
Allergic asthma	Butyrate-producing bacterium SR1/5	0.000635213
Allergic asthma	Butyrate-producing bacterium SS2/1	0.000635213
Allergic asthma	Butyrate-producing bacterium SSC/2	0.000635213
Allergic asthma	Butyrate-producing bacterium T2-132	0.000635213
Allergic asthma	Clostridia bacterium TSW07CA7	0.000635213
Allergic asthma	Clostridiaceae bacterium bSSV31	0.000635213
Allergic asthma	Clostridiaceae bacterium LEMV63	0.000635213
Allergic asthma	Clostridiaceae bacterium SH032	0.000635213
Allergic asthma	Clostridiaceae bacterium SK061	0.000635213
Allergic asthma	Clostridiales bacterium 80/3	0.000635213
Allergic asthma	Clostridiales bacterium A2-162	0.000635213
Allergic asthma	Clostridiales bacterium AHT16	0.000635213
Allergic asthma	Clostridiales bacterium L2-14	0.000635213
Allergic asthma	Clostridium innocuum	0.000635213
Allergic asthma	Clostridium ramosum	0.000635213
Allergic asthma	Clostridium spiroforme	0.000635213
Allergic asthma	Collinsella	0.000635213
Allergic asthma	Coprobacillus	0.000635213
Allergic asthma	Cronobacter	0.000635213
Allergic asthma	Dehalobacterium	0.000635213
Allergic asthma	Desulfotomaculum	0.000635213
Allergic asthma	Dialister	0.000635213
Allergic asthma	Dysgonomonas	0.000635213
Allergic asthma	Edwardsiella	0.000635213
Allergic asthma	Enterobacter	0.000635213
Allergic asthma	Erwinia	0.000635213
Allergic asthma	Erysipelothrix	0.000635213
Allergic asthma	Escherichia	0.000635213
Allergic asthma	Firmicutes str. C29	0.000635213
Allergic asthma	Gram-negative bacterium cL10-2b-4	0.000635213
Allergic asthma	Hafnia	0.000635213
Allergic asthma	Human intestinal firmicute CB47	0.000635213
Allergic asthma	Human intestinal firmicute CO13	0.000635213
Allergic asthma	Human intestinal firmicute CO19	0.000635213
Allergic asthma	Human intestinal firmicute CO2	0.000635213
Allergic asthma	Human intestinal firmicute CO35	0.000635213
Allergic asthma	Human intestinal firmicute CO4	0.000635213
Allergic asthma	Human intestinal firmicute CS26	0.000635213
Allergic asthma	Lachnobacterium	0.000635213
Allergic asthma	Lachnospiraceae bacterium A2	0.000635213
Allergic asthma	Lactococcus	0.000635213
Allergic asthma	Mannheimia	0.000635213
Allergic asthma	Mastodon intestinal bacterium AN-22-6	0.000635213
Allergic asthma	Mogibacterium	0.000635213
Allergic asthma	Oligella	0.000635213
Allergic asthma	Oscillibacter	0.000635213
Allergic asthma	Oscillospira	0.000635213
Allergic asthma	Oscillospiraceae bacterium NML 061048	0.000635213
Allergic asthma	Pantoea	0.000635213
Allergic asthma	Pasteurella	0.000635213
Allergic asthma	Pectobacterium	0.000635213
Allergic asthma	Peptostreptococcus	0.000635213
Allergic asthma	Pusillimonas	0.000635213
Allergic asthma	Rumen bacterium 8/94-32	0.000635213
Allergic asthma	Rumen bacterium R-7	0.000635213
Allergic asthma	Rumen bacterium R-9	0.000635213
Allergic asthma	Salmonella	0.000635213
Allergic asthma	Segmented filamentous bacterium	0.000635213
Allergic asthma	Serratia	0.000635213
Allergic asthma	Shigella	0.000635213
Allergic asthma	Solobacterium	0.000635213
Allergic asthma	Sutterella	0.000635213
Allergic asthma	Swine fecal bacterium FPC67	0.000635213
Allergic asthma	Swine fecal bacterium FPC70	0.000635213
Allergic asthma	Swine fecal bacterium RF3E-Xyl1	0.000635213
Allergic asthma	Swine fecal bacterium SD-Pec1	0.000635213
Allergic asthma	Swine manure pit bacterium PPC108	0.000635213
Allergic asthma	Tenericutes	0.000635213
Allergic asthma	Terrahaemophilus	0.000635213
Allergic asthma	Unidentified bacterium ZF3	0.000635213
Allergic asthma	Verrucomicrobia	0.000635213
Allergic asthma	Verrucomicrobia bacterium MS-F-88	0.000635213
Allergic asthma	Bacterium ASF500	0.000635213
Allergic asthma	Anaerotruncus	0.000635213
Allergic asthma	Akkermansia	0.000635213
Allergic asthma	Firmicutes bacterium EG14	0.000635213
Allergic asthma	Bacterium C15	0.000635213
Allergic asthma	Bacterium B4C2-5	0.000635213
Allergic asthma	Vibrio	0.000635213
Allergic asthma	Eubacterium tortuosum	0.000635213
Allergic asthma	Actinobacillus	0.000635213
Allergic asthma	Yersinia	0.000635213
Allergic sensitization	Proteobacteria	0.0337543
Allergic sensitization	Bacteroidetes	0.0294767
Allergic sensitization	Firmicutes	0.0289123
Allergic sensitization	Prevotella	0.0269818
Allergic sensitization	Helicobacter pylori	0.0226731
Allergic sensitization	Staphylococcus aureus	0.0182665
Allergic sensitization	Clostridium coccoides	0.017847
Allergic sensitization	Actinobacteria	0.0176471
Allergic sensitization	Lactobacillus	0.0142093
Allergic sensitization	Haemophilus	0.0138264
Allergic sensitization	Lachnospiraceae	0.0136827
Allergic sensitization	Clostridia	0.0131982
Allergic sensitization	Staphylococcus	0.0127732
Allergic sensitization	Enterobacteriaceae	0.0123545
Allergic sensitization	Stenotrophomonas maltophilia	0.00969598
Allergic sensitization	Bacteroides	0.00969033
Allergic sensitization	Burkholderia	0.00952788
Allergic sensitization	Streptococcus	0.00935457
Allergic sensitization	Bifidobacterium	0.00935445
Allergic sensitization	Fusobacterium	0.00935189
Allergic sensitization	Veillonella	0.00910351
Allergic sensitization	Enterococcus	0.00882595
Allergic sensitization	Escherichia coli	0.00869377
Allergic sensitization	Klebsiella	0.00850651
Allergic sensitization	Clostridium leptum	0.00845343
Allergic sensitization	Bacteroides vulgatus	0.00844373
Allergic sensitization	Bacteroides uniformis	0.00839614
Allergic sensitization	Faecalibacterium prausnitzii	0.00831057
Allergic sensitization	Bacteroides ovatus	0.00816646
Allergic sensitization	Clostridium	0.00570487
Allergic sensitization	Betaproteobacteria	0.00563113
Allergic sensitization	Collinsella aerofaciens	0.00545746
Allergic sensitization	Coxiellaceae	0.00542145
Allergic sensitization	Acinetobacter	0.00541875
Allergic sensitization	Corynebacterium	0.00541875
Allergic sensitization	Oxalobacter formigenes	0.00541875
Allergic sensitization	Prevotella copri	0.00541875
Allergic sensitization	Desulfovibrio	0.00541813
Allergic sensitization	Dietzia maris	0.00537499
Allergic sensitization	Staphylococcus epidermidis	0.00537499
Allergic sensitization	Xanthomonas	0.00536235
Allergic sensitization	Lysobacter	0.00536235
Allergic sensitization	Rickettsiales	0.00536235
Allergic sensitization	Streptococcus mitis	0.00536235
Allergic sensitization	Porphyromonas gingivalis	0.00534359
Allergic sensitization	Selenomonas	0.00534359
Allergic sensitization	Treponema	0.00534359
Allergic sensitization	Actinomyces	0.00534359
Allergic sensitization	Tannerella	0.00531602
Allergic sensitization	Prevotellaceae	0.00530983
Allergic sensitization	Coriobacteriaceae	0.00525569
Allergic sensitization	Erysipelotrichaceae	0.00525569
Allergic sensitization	Methanobrevibacter smithii	0.00525569
Allergic sensitization	Alcaligenaceae	0.00525569
Allergic sensitization	Bacteroidaceae	0.00524352
Allergic sensitization	Pseudomonas	0.00520719
Allergic sensitization	Fusobacterium nucleatum	0.00518144
Allergic sensitization	Comamonadaceae	0.0051807
Allergic sensitization	Oxalobacteraceae	0.0051807
Allergic sensitization	Sphingomonadaceae	0.0051807
Allergic sensitization	Propionibacterium	0.00518029
Allergic sensitization	Propionibacterium acnes	0.00518029
Allergic sensitization	Verrucomicrobiaceae	0.00509397
Allergic sensitization	Porphyromonadaceae	0.00499352
Allergic sensitization	Bacilli	0.00499229
Allergic sensitization	Porphyromonas	0.00497373
Allergic sensitization	Parabacteroides	0.00495278
Allergic sensitization	Alistipes	0.00495278
Allergic sensitization	Clostridiales	0.00488211
Allergic sensitization	Bacteroides fragilis	0.00484184
Allergic sensitization	Rikenellaceae	0.0047336
Allergic sensitization	Ruminococcaceae	0.0047336
Allergic sensitization	Gammaproteobacteria	0.00454491
Allergic sensitization	Enterobacter aerogenes	0.00450961
Allergic sensitization	Enterobacter hormaechei	0.00450961
Allergic sensitization	Klebsiella pneumoniae	0.00450961
Allergic sensitization	Shigella dysenteriae	0.00450961
Allergic sensitization	Bacteroidales	0.00429381
Allergic sensitization	Enterococcus faecium	0.00429381
Allergic sensitization	Erysipelotrichales	0.00429381
Allergic sensitization	Fusobacteriaceae	0.00427089
Allergic sensitization	Veillonellaceae	0.00427089
Allergic sensitization	Citrobacter	0.00418506
Allergic sensitization	Fusobacteria	0.00161587
Allergic sensitization	Megasphaera	0.00156328
Allergic sensitization	Atopobium	0.00146024
Allergic sensitization	Candidate division TM7	0.00146024
Allergic sensitization	Eggerthella	0.00146024
Allergic sensitization	Gardnerella	0.00146024
Allergic sensitization	Gardnerella vaginalis	0.00146024
Allergic sensitization	Lactobacillus crispatus	0.00146024
Allergic sensitization	Lactobacillus iners	0.00146024
Allergic sensitization	Leptotrichia	0.00146024
Allergic sensitization	Leptotrichia amnionii	0.00146024
Allergic sensitization	Mobiluncus	0.00146024
Allergic sensitization	Olsenella	0.00146024
Allergic sensitization	Papillibacter	0.00146024
Allergic sensitization	Porphyromonas uenonis	0.00146024
Allergic sensitization	Streptobacillus	0.00146024
Allergic sensitization	Atopobium vaginae	0.00146024
Allergic sensitization	Aerococcus	0.00146024
Allergic sensitization	Shuttleworthia	0.00134796
Allergic sensitization	Eubacterium	0.00112391
Allergic sensitization	Coprococcus	0.00105958
Allergic sensitization	Dorea	0.00105958
Allergic sensitization	Haemophilus parainfluenzae	0.00105958
Allergic sensitization	Pasteurellaceae	0.00105958
Allergic sensitization	Ruminococcus	0.00105958
Allergic sensitization	Streptococcaceae	0.00105958
Allergic sensitization	Tropheryma whipplei	0.00104148
Allergic sensitization	Acidobacteriaceae	0.000950942
Allergic sensitization	Aeromonadaceae	0.000950942
Allergic sensitization	Alteromonadaceae	0.000950942
Allergic sensitization	Bacillaceae	0.000950942
Allergic sensitization	Anaerovorax	0.000950942
Allergic sensitization	Bifidobacterium catenulatum	0.000950942
Allergic sensitization	Cellulomonadaceae	0.000950942
Allergic sensitization	Clostridiaceae	0.000950942
Allergic sensitization	Clostridium cocleatum	0.000950942
Allergic sensitization	Desulfobacteraceae	0.000950942
Allergic sensitization	Desulfovibrionaceae	0.000950942
Allergic sensitization	Nitrospiraceae	0.000950942
Allergic sensitization	Paenibacillaceae	0.000950942
Allergic sensitization	Peptostreptococcaceae	0.000950942
Allergic sensitization	Polyangiaceae	0.000950942
Allergic sensitization	Promicromonosporaceae	0.000950942
Allergic sensitization	Ruminococcus productus	0.000950942
Allergic sensitization	Syntrophobacteraceae	0.000950942
Allergic sensitization	Thiotrichaceae	0.000950942
Allergic sensitization	Alistipes finegoldii	0.000913744
Allergic sensitization	Alistipes putredinis	0.000913744
Allergic sensitization	Eubacterium hallii	0.000913744
Allergic sensitization	Bacteroides eggerthii	0.000913744
Allergic sensitization	Bacteroides finegoldii	0.000913744
Allergic sensitization	Bacteroides sp. D20	0.000913744
Allergic sensitization	Bilophila	0.000913744
Allergic sensitization	Bilophila wadsworthia	0.000913744
Allergic sensitization	Enterococcus faecalis	0.000913744
Allergic sensitization	Holdemania	0.000913744
Allergic sensitization	Lachnospira	0.000913744
Allergic sensitization	Lactobacillus salivarius	0.000913744
Allergic sensitization	Odoribacter splanchnicus	0.000913744
Allergic sensitization	Parabacteroides distasonis	0.000913744
Allergic sensitization	Parabacteroides merdae	0.000913744
Allergic sensitization	Roseburia hominis	0.000913744
Allergic sensitization	Roseburia intestinalis	0.000913744
Allergic sensitization	Ruminococcus gnavus	0.000913744
Allergic sensitization	Streptococcus anginosus	0.000913744
Allergic sensitization	Streptococcus parasanguinis	0.000913744
Allergic sensitization	Streptococcus salivarius	0.000913744
Allergic sensitization	Streptococcus vestibularis	0.000913744
Allergic sensitization	Veillonella atypica	0.000913744
Allergic sensitization	Veillonella dispar	0.000913744
Allergic sensitization	Veillonella parvula	0.000913744
Allergic sensitization	Eubacteriaceae	0.000856065
Allergic sensitization	Eubacterium rectale	0.000836042
Allergic sensitization	Eubacterium eligens	0.000836042
Allergic sensitization	Odoribacter	0.000836042
Allergic sensitization	Phascolarctobacterium	0.000836042
Allergic sensitization	Roseburia	0.000836042
Allergic sensitization	Subdoligranulum	0.000836042
Allergic sensitization	Faecalibacterium	0.000836042
Allergic sensitization	Bacterium G100VIII	0.000633822
Allergic sensitization	Bacterium ic1214	0.000633822
Allergic sensitization	Bacterium ic1258	0.000633822
Allergic sensitization	Bacterium ic1292	0.000633822
Allergic sensitization	Anaerofilum	0.000633822
Allergic sensitization	Bacillus	0.000633822
Allergic sensitization	Bacterium Ba2	0.000633822
Allergic sensitization	Aggregatibacter	0.000633822
Allergic sensitization	Anaerostipes	0.000633822
Allergic sensitization	Bacterium 08.96.4	0.000633822
Allergic sensitization	Acetonema	0.000633822
Allergic sensitization	Bacterium ic1296	0.000633822
Allergic sensitization	Bacterium ic1311	0.000633822
Allergic sensitization	Bacterium ic1379	0.000633822
Allergic sensitization	Bacterium ic1391	0.000633822
Allergic sensitization	Bacterium MB7-1	0.000633822
Allergic sensitization	Bacterium mpn-isolate group 19	0.000633822
Allergic sensitization	Bacterium mpn-isolate group 22	0.000633822
Allergic sensitization	Bacterium mpn-isolate group 24	0.000633822
Allergic sensitization	Bacterium mpn-isolate group 27	0.000633822
Allergic sensitization	Bacterium mpn-isolate group 5	0.000633822
Allergic sensitization	Bacterium 'New Zealand B'	0.000633822
Allergic sensitization	Bacterium str. 31285	0.000633822
Allergic sensitization	Bacterium YE62	0.000633822
Allergic sensitization	Bacterium YE64	0.000633822
Allergic sensitization	Bacteroidaceae bacterium Smarlab 3301643	0.000633822
Allergic sensitization	Bacteroides sp. CJ78	0.000633822
Allergic sensitization	Bacteroides thetaiotaomicron	0.000633822
Allergic sensitization	Bovine rumen bacterium JPR13	0.000633822
Allergic sensitization	Brenneria	0.000633822
Allergic sensitization	Burkholderiales bacterium Smarlab 3302047	0.000633822
Allergic sensitization	Butyrate-producing bacterium ART55/1	0.000633822
Allergic sensitization	Butyrate-producing bacterium L1-810	0.000633822
Allergic sensitization	Butyrate-producing bacterium L1-952	0.000633822
Allergic sensitization	Butyrate-producing bacterium L2-50	0.000633822
Allergic sensitization	Butyrate-producing bacterium M104/1	0.000633822
Allergic sensitization	Butyrate-producing bacterium M21/2	0.000633822
Allergic sensitization	Butyrate-producing bacterium M50/1	0.000633822
Allergic sensitization	Butyrate-producing bacterium P607	0.000633822
Allergic sensitization	Butyrate-producing bacterium PH05YB02	0.000633822
Allergic sensitization	Butyrate-producing bacterium Ph07AY02	0.000633822
Allergic sensitization	Butyrate-producing bacterium PH07AY3	0.000633822
Allergic sensitization	Butyrate-producing bacterium PH07AY5	0.000633822
Allergic sensitization	Butyrate-producing bacterium PH07BY04	0.000633822
Allergic sensitization	Butyrate-producing bacterium SL6/1/1	0.000633822
Allergic sensitization	Butyrate-producing bacterium SM4/1	0.000633822
Allergic sensitization	Butyrate-producing bacterium SR1/1	0.000633822
Allergic sensitization	Butyrate-producing bacterium SR1/5	0.000633822
Allergic sensitization	Butyrate-producing bacterium SS2/1	0.000633822
Allergic sensitization	Butyrate-producing bacterium SSC/2	0.000633822
Allergic sensitization	Butyrate-producing bacterium T2-132	0.000633822
Allergic sensitization	Clostridia bacterium TSW07CA7	0.000633822
Allergic sensitization	Clostridiaceae bacterium bSSV31	0.000633822
Allergic sensitization	Clostridiaceae bacterium LEMV63	0.000633822
Allergic sensitization	Clostridiaceae bacterium SH032	0.000633822
Allergic sensitization	Clostridiaceae bacterium SK061	0.000633822
Allergic sensitization	Clostridiales bacterium 80/3	0.000633822
Allergic sensitization	Clostridiales bacterium A2-162	0.000633822
Allergic sensitization	Clostridiales bacterium AHT16	0.000633822
Allergic sensitization	Clostridiales bacterium L2-14	0.000633822
Allergic sensitization	Clostridium innocuum	0.000633822
Allergic sensitization	Clostridium ramosum	0.000633822
Allergic sensitization	Clostridium spiroforme	0.000633822
Allergic sensitization	Collinsella	0.000633822
Allergic sensitization	Coprobacillus	0.000633822
Allergic sensitization	Cronobacter	0.000633822
Allergic sensitization	Dehalobacterium	0.000633822
Allergic sensitization	Desulfotomaculum	0.000633822
Allergic sensitization	Dialister	0.000633822
Allergic sensitization	Dysgonomonas	0.000633822
Allergic sensitization	Edwardsiella	0.000633822
Allergic sensitization	Enterobacter	0.000633822
Allergic sensitization	Erwinia	0.000633822
Allergic sensitization	Erysipelothrix	0.000633822
Allergic sensitization	Escherichia	0.000633822
Allergic sensitization	Firmicutes str. C29	0.000633822
Allergic sensitization	Gram-negative bacterium cL10-2b-4	0.000633822
Allergic sensitization	Hafnia	0.000633822
Allergic sensitization	Human intestinal firmicute CB47	0.000633822
Allergic sensitization	Human intestinal firmicute CO13	0.000633822
Allergic sensitization	Human intestinal firmicute CO19	0.000633822
Allergic sensitization	Human intestinal firmicute CO2	0.000633822
Allergic sensitization	Human intestinal firmicute CO35	0.000633822
Allergic sensitization	Human intestinal firmicute CO4	0.000633822
Allergic sensitization	Human intestinal firmicute CS26	0.000633822
Allergic sensitization	Lachnobacterium	0.000633822
Allergic sensitization	Lachnospiraceae bacterium A2	0.000633822
Allergic sensitization	Lactococcus	0.000633822
Allergic sensitization	Mannheimia	0.000633822
Allergic sensitization	Mastodon intestinal bacterium AN-22-6	0.000633822
Allergic sensitization	Mogibacterium	0.000633822
Allergic sensitization	Oligella	0.000633822
Allergic sensitization	Oscillibacter	0.000633822
Allergic sensitization	Oscillospira	0.000633822
Allergic sensitization	Oscillospiraceae bacterium NML 061048	0.000633822
Allergic sensitization	Pantoea	0.000633822
Allergic sensitization	Pasteurella	0.000633822
Allergic sensitization	Pectobacterium	0.000633822
Allergic sensitization	Peptostreptococcus	0.000633822
Allergic sensitization	Pusillimonas	0.000633822
Allergic sensitization	Rumen bacterium 8/94-32	0.000633822
Allergic sensitization	Rumen bacterium R-7	0.000633822
Allergic sensitization	Rumen bacterium R-9	0.000633822
Allergic sensitization	Salmonella	0.000633822
Allergic sensitization	Segmented filamentous bacterium	0.000633822
Allergic sensitization	Serratia	0.000633822
Allergic sensitization	Shigella	0.000633822
Allergic sensitization	Solobacterium	0.000633822
Allergic sensitization	Sutterella	0.000633822
Allergic sensitization	Swine fecal bacterium FPC67	0.000633822
Allergic sensitization	Swine fecal bacterium FPC70	0.000633822
Allergic sensitization	Swine fecal bacterium RF3E-Xyl1	0.000633822
Allergic sensitization	Swine fecal bacterium SD-Pec1	0.000633822
Allergic sensitization	Swine manure pit bacterium PPC108	0.000633822
Allergic sensitization	Tenericutes	0.000633822
Allergic sensitization	Terrahaemophilus	0.000633822
Allergic sensitization	Unidentified bacterium ZF3	0.000633822
Allergic sensitization	Verrucomicrobia	0.000633822
Allergic sensitization	Verrucomicrobia bacterium MS-F-88	0.000633822
Allergic sensitization	Bacterium ASF500	0.000633822
Allergic sensitization	Anaerotruncus	0.000633822
Allergic sensitization	Akkermansia	0.000633822
Allergic sensitization	Firmicutes bacterium EG14	0.000633822
Allergic sensitization	Bacterium C15	0.000633822
Allergic sensitization	Bacterium B4C2-5	0.000633822
Allergic sensitization	Vibrio	0.000633822
Allergic sensitization	Eubacterium tortuosum	0.000633822
Allergic sensitization	Actinobacillus	0.000633822
Allergic sensitization	Yersinia	0.000633822
Allergy	Proteobacteria	0.0338449
Allergy	Bacteroidetes	0.0295643
Allergy	Firmicutes	0.0290011
Allergy	Prevotella	0.0270374
Allergy	Clostridium difficile	0.0228296
Allergy	Staphylococcus aureus	0.0182734
Allergy	Clostridium coccoides	0.0178991
Allergy	Actinobacteria	0.0177043
Allergy	Lactobacillus	0.0142492
Allergy	Haemophilus	0.0138675
Allergy	Lachnospiraceae	0.0137183
Allergy	Clostridia	0.0132314
Allergy	Staphylococcus	0.0128635
Allergy	Enterobacteriaceae	0.012403
Allergy	Bacteroides	0.00971207
Allergy	Stenotrophomonas maltophilia	0.00968825
Allergy	Burkholderia	0.00954792
Allergy	Streptococcus	0.00938259
Allergy	Fusobacterium	0.00937938
Allergy	Bifidobacterium	0.00935887
Allergy	Veillonella	0.00913589
Allergy	Enterococcus	0.00887792
Allergy	Escherichia coli	0.00868083
Allergy	Klebsiella	0.0085431
Allergy	Bacteroides vulgatus	0.00845807
Allergy	Clostridium leptum	0.00844855
Allergy	Bacteroides uniformis	0.00840879
Allergy	Faecalibacterium prausnitzii	0.00834429
Allergy	Bacteroides ovatus	0.00817417
Allergy	Clostridium	0.00574196
Allergy	Betaproteobacteria	0.00566452
Allergy	Collinsella aerofaciens	0.00546892
Allergy	Coxiellaceae	0.00543895
Allergy	Acinetobacter	0.00540325
Allergy	Corynebacterium	0.00540325
Allergy	Oxalobacter formigenes	0.00540325
Allergy	Prevotella copri	0.00540325
Allergy	Desulfovibrio	0.00540301
Allergy	Dietzia maris	0.00536118
Allergy	Staphylococcus epidermidis	0.00536118
Allergy	Xanthomonas	0.00535531
Allergy	Lysobacter	0.00535531
Allergy	Rickettsiales	0.00535531
Allergy	Streptococcus mitis	0.00535531
Allergy	Porphyromonas gingivalis	0.00534679
Allergy	Selenomonas	0.00534679
Allergy	Treponema	0.00534679
Allergy	Actinomyces	0.00534679
Allergy	Tannerella	0.00533811
Allergy	Prevotellaceae	0.00533725
Allergy	Bacteroidaceae	0.00527083
Allergy	Coriobacteriaceae	0.00526218
Allergy	Erysipelotrichaceae	0.00526218
Allergy	Methanobrevibacter smithii	0.00526218
Allergy	Alcaligenaceae	0.00526218
Allergy	Pseudomonas	0.00522483
Allergy	Comamonadaceae	0.00520207
Allergy	Oxalobacteraceae	0.00520207
Allergy	Sphingomonadaceae	0.00520207
Allergy	Propionibacterium	0.00519467
Allergy	Propionibacterium acnes	0.00519467
Allergy	Fusobacterium nucleatum	0.00519425
Allergy	Verrucomicrobiaceae	0.00512431
Allergy	Bacilli	0.00502781
Allergy	Porphyromonadaceae	0.00502351
Allergy	Porphyromonas	0.00498552
Allergy	Parabacteroides	0.00498047
Allergy	Alistipes	0.00498047
Allergy	Clostridiales	0.00488543
Allergy	Bacteroides fragilis	0.00484833
Allergy	Rikenellaceae	0.00475953
Allergy	Ruminococcaceae	0.00475953
Allergy	Gammaproteobacteria	0.00460176
Allergy	Enterobacter aerogenes	0.00456399
Allergy	Enterobacter hormaechei	0.00456399
Allergy	Klebsiella pneumoniae	0.00456399
Allergy	Shigella dysenteriae	0.00456399
Allergy	Bacteroidales	0.00427893
Allergy	Enterococcus faecium	0.00427893
Allergy	Erysipelotrichales	0.00427893
Allergy	Fusobacteriaceae	0.00427864
Allergy	Veillonellaceae	0.00427864
Allergy	Citrobacter	0.00422029
Allergy	Fusobacteria	0.00162419
Allergy	Megasphaera	0.00157414
Allergy	Atopobium vaginae	0.00146363
Allergy	Candidate division TM7	0.00146363
Allergy	Eggerthella	0.00146363
Allergy	Gardnerella	0.00146363
Allergy	Gardnerella vaginalis	0.00146363
Allergy	Lactobacillus crispatus	0.00146363
Allergy	Lactobacillus iners	0.00146363
Allergy	Leptotrichia	0.00146363
Allergy	Leptotrichia amnionii	0.00146363
Allergy	Mobiluncus	0.00146363
Allergy	Olsenella	0.00146363
Allergy	Papillibacter	0.00146363
Allergy	Porphyromonas uenonis	0.00146363
Allergy	Streptobacillus	0.00146363
Allergy	Atopobium	0.00146363
Allergy	Aerococcus	0.00146363
Allergy	Shuttleworthia	0.00135435
Allergy	Eubacterium	0.00113209
Allergy	Coprococcus	0.00107197
Allergy	Dorea	0.00107197
Allergy	Haemophilus parainfluenzae	0.00107197
Allergy	Pasteurellaceae	0.00107197
Allergy	Ruminococcus	0.00107197
Allergy	Streptococcaceae	0.00107197
Allergy	Tropheryma whipplei	0.00102719
Allergy	Aeromonadaceae	0.000959766
Allergy	Acidobacteriaceae	0.000959766
Allergy	Alteromonadaceae	0.000959766
Allergy	Bacillaceae	0.000959766
Allergy	Bifidobacterium catenulatum	0.000959766
Allergy	Cellulomonadaceae	0.000959766
Allergy	Clostridiaceae	0.000959766
Allergy	Clostridium cocleatum	0.000959766
Allergy	Desulfobacteraceae	0.000959766
Allergy	Desulfovibrionaceae	0.000959766
Allergy	Nitrospiraceae	0.000959766
Allergy	Paenibacillaceae	0.000959766
Allergy	Peptostreptococcaceae	0.000959766
Allergy	Polyangiaceae	0.000959766
Allergy	Promicromonosporaceae	0.000959766
Allergy	Ruminococcus productus	0.000959766
Allergy	Syntrophobacteraceae	0.000959766
Allergy	Thiotrichaceae	0.000959766
Allergy	Anaerovorax	0.000959766
Allergy	Alistipes finegoldii	0.000921027
Allergy	Alistipes putredinis	0.000921027
Allergy	Eubacterium hallii	0.000921027
Allergy	Bacteroides eggerthii	0.000921027
Allergy	Bacteroides finegoldii	0.000921027
Allergy	Bacteroides sp. D20	0.000921027
Allergy	Bilophila	0.000921027
Allergy	Bilophila wadsworthia	0.000921027
Allergy	Enterococcus faecalis	0.000921027
Allergy	Holdemania	0.000921027
Allergy	Lachnospira	0.000921027
Allergy	Lactobacillus salivarius	0.000921027
Allergy	Odoribacter splanchnicus	0.000921027
Allergy	Parabacteroides distasonis	0.000921027
Allergy	Parabacteroides merdae	0.000921027
Allergy	Roseburia hominis	0.000921027
Allergy	Roseburia intestinalis	0.000921027
Allergy	Ruminococcus gnavus	0.000921027
Allergy	Streptococcus anginosus	0.000921027
Allergy	Streptococcus parasanguinis	0.000921027
Allergy	Streptococcus salivarius	0.000921027
Allergy	Streptococcus vestibularis	0.000921027
Allergy	Veillonella atypica	0.000921027
Allergy	Veillonella dispar	0.000921027
Allergy	Veillonella parvula	0.000921027
Allergy	Eubacteriaceae	0.000863464
Allergy	Eubacterium rectale	0.000842702
Allergy	Eubacterium eligens	0.000842702
Allergy	Odoribacter	0.000842702
Allergy	Phascolarctobacterium	0.000842702
Allergy	Roseburia	0.000842702
Allergy	Subdoligranulum	0.000842702
Allergy	Faecalibacterium	0.000842702
Allergy	Bacterium G100VIII	0.000635213
Allergy	Bacterium ic1214	0.000635213
Allergy	Bacterium ic1258	0.000635213
Allergy	Bacterium ic1292	0.000635213
Allergy	Anaerofilum	0.000635213
Allergy	Bacillus	0.000635213
Allergy	Bacterium Ba2	0.000635213
Allergy	Aggregatibacter	0.000635213
Allergy	Anaerostipes	0.000635213
Allergy	Bacterium 08.96.4	0.000635213
Allergy	Acetonema	0.000635213
Allergy	Bacterium ic1296	0.000635213
Allergy	Bacterium ic1311	0.000635213
Allergy	Bacterium ic1379	0.000635213
Allergy	Bacterium ic1391	0.000635213
Allergy	Bacterium MB7-1	0.000635213
Allergy	Bacterium mpn-isolate group 19	0.000635213
Allergy	Bacterium mpn-isolate group 22	0.000635213
Allergy	Bacterium mpn-isolate group 24	0.000635213
Allergy	Bacterium mpn-isolate group 27	0.000635213
Allergy	Bacterium mpn-isolate group 5	0.000635213
Allergy	Bacterium 'New Zealand B'	0.000635213
Allergy	Bacterium str. 31285	0.000635213
Allergy	Bacterium YE62	0.000635213
Allergy	Bacterium YE64	0.000635213
Allergy	Bacteroidaceae bacterium Smarlab 3301643	0.000635213
Allergy	Bacteroides sp. CJ78	0.000635213
Allergy	Bacteroides thetaiotaomicron	0.000635213
Allergy	Bovine rumen bacterium JPR13	0.000635213
Allergy	Brenneria	0.000635213
Allergy	Burkholderiales bacterium Smarlab 3302047	0.000635213
Allergy	Butyrate-producing bacterium ART55/1	0.000635213
Allergy	Butyrate-producing bacterium L1-810	0.000635213
Allergy	Butyrate-producing bacterium L1-952	0.000635213
Allergy	Butyrate-producing bacterium L2-50	0.000635213
Allergy	Butyrate-producing bacterium M104/1	0.000635213
Allergy	Butyrate-producing bacterium M21/2	0.000635213
Allergy	Butyrate-producing bacterium M50/1	0.000635213
Allergy	Butyrate-producing bacterium P607	0.000635213
Allergy	Butyrate-producing bacterium PH05YB02	0.000635213
Allergy	Butyrate-producing bacterium Ph07AY02	0.000635213
Allergy	Butyrate-producing bacterium PH07AY3	0.000635213
Allergy	Butyrate-producing bacterium PH07AY5	0.000635213
Allergy	Butyrate-producing bacterium PH07BY04	0.000635213
Allergy	Butyrate-producing bacterium SL6/1/1	0.000635213
Allergy	Butyrate-producing bacterium SM4/1	0.000635213
Allergy	Butyrate-producing bacterium SR1/1	0.000635213
Allergy	Butyrate-producing bacterium SR1/5	0.000635213
Allergy	Butyrate-producing bacterium SS2/1	0.000635213
Allergy	Butyrate-producing bacterium SSC/2	0.000635213
Allergy	Butyrate-producing bacterium T2-132	0.000635213
Allergy	Clostridia bacterium TSW07CA7	0.000635213
Allergy	Clostridiaceae bacterium bSSV31	0.000635213
Allergy	Clostridiaceae bacterium LEMV63	0.000635213
Allergy	Clostridiaceae bacterium SH032	0.000635213
Allergy	Clostridiaceae bacterium SK061	0.000635213
Allergy	Clostridiales bacterium 80/3	0.000635213
Allergy	Clostridiales bacterium A2-162	0.000635213
Allergy	Clostridiales bacterium AHT16	0.000635213
Allergy	Clostridiales bacterium L2-14	0.000635213
Allergy	Clostridium innocuum	0.000635213
Allergy	Clostridium ramosum	0.000635213
Allergy	Clostridium spiroforme	0.000635213
Allergy	Collinsella	0.000635213
Allergy	Coprobacillus	0.000635213
Allergy	Cronobacter	0.000635213
Allergy	Dehalobacterium	0.000635213
Allergy	Desulfotomaculum	0.000635213
Allergy	Dialister	0.000635213
Allergy	Dysgonomonas	0.000635213
Allergy	Edwardsiella	0.000635213
Allergy	Enterobacter	0.000635213
Allergy	Erwinia	0.000635213
Allergy	Erysipelothrix	0.000635213
Allergy	Escherichia	0.000635213
Allergy	Firmicutes str. C29	0.000635213
Allergy	Gram-negative bacterium cL10-2b-4	0.000635213
Allergy	Hafnia	0.000635213
Allergy	Human intestinal firmicute CB47	0.000635213
Allergy	Human intestinal firmicute CO13	0.000635213
Allergy	Human intestinal firmicute CO19	0.000635213
Allergy	Human intestinal firmicute CO2	0.000635213
Allergy	Human intestinal firmicute CO35	0.000635213
Allergy	Human intestinal firmicute CO4	0.000635213
Allergy	Human intestinal firmicute CS26	0.000635213
Allergy	Lachnobacterium	0.000635213
Allergy	Lachnospiraceae bacterium A2	0.000635213
Allergy	Lactococcus	0.000635213
Allergy	Mannheimia	0.000635213
Allergy	Mastodon intestinal bacterium AN-22-6	0.000635213
Allergy	Mogibacterium	0.000635213
Allergy	Oligella	0.000635213
Allergy	Oscillibacter	0.000635213
Allergy	Oscillospira	0.000635213
Allergy	Oscillospiraceae bacterium NML 061048	0.000635213
Allergy	Pantoea	0.000635213
Allergy	Pasteurella	0.000635213
Allergy	Pectobacterium	0.000635213
Allergy	Peptostreptococcus	0.000635213
Allergy	Pusillimonas	0.000635213
Allergy	Rumen bacterium 8/94-32	0.000635213
Allergy	Rumen bacterium R-7	0.000635213
Allergy	Rumen bacterium R-9	0.000635213
Allergy	Salmonella	0.000635213
Allergy	Segmented filamentous bacterium	0.000635213
Allergy	Serratia	0.000635213
Allergy	Shigella	0.000635213
Allergy	Solobacterium	0.000635213
Allergy	Sutterella	0.000635213
Allergy	Swine fecal bacterium FPC67	0.000635213
Allergy	Swine fecal bacterium FPC70	0.000635213
Allergy	Swine fecal bacterium RF3E-Xyl1	0.000635213
Allergy	Swine fecal bacterium SD-Pec1	0.000635213
Allergy	Swine manure pit bacterium PPC108	0.000635213
Allergy	Tenericutes	0.000635213
Allergy	Terrahaemophilus	0.000635213
Allergy	Unidentified bacterium ZF3	0.000635213
Allergy	Verrucomicrobia	0.000635213
Allergy	Verrucomicrobia bacterium MS-F-88	0.000635213
Allergy	Bacterium ASF500	0.000635213
Allergy	Anaerotruncus	0.000635213
Allergy	Akkermansia	0.000635213
Allergy	Firmicutes bacterium EG14	0.000635213
Allergy	Bacterium C15	0.000635213
Allergy	Bacterium B4C2-5	0.000635213
Allergy	Vibrio	0.000635213
Allergy	Eubacterium tortuosum	0.000635213
Allergy	Actinobacillus	0.000635213
Allergy	Yersinia	0.000635213
Asthma	Firmicutes	0.035114
Asthma	Clostridium difficile	0.0264012
Asthma	Clostridium coccoides	0.0232479
Asthma	Staphylococcus aureus	0.0228912
Asthma	Actinobacteria	0.0227031
Asthma	Lachnospiraceae	0.0225129
Asthma	Lactobacillus	0.0220194
Asthma	Enterobacteriaceae	0.0188348
Asthma	Veillonella	0.0182438
Asthma	Bacteroides	0.017355
Asthma	Clostridia	0.0168346
Asthma	Streptococcus	0.0157471
Asthma	Burkholderia	0.0155995
Asthma	Fusobacterium	0.0153063
Asthma	Enterococcus	0.0142709
Asthma	Stenotrophomonas maltophilia	0.0140432
Asthma	Bacteroidaceae	0.0138927
Asthma	Faecalibacterium prausnitzii	0.0138858
Asthma	Bacteroides uniformis	0.013733
Asthma	Escherichia coli	0.0129715
Asthma	Clostridium leptum	0.0126439
Asthma	Bifidobacterium	0.0125129
Asthma	Klebsiella	0.0123885
Asthma	Bacteroides vulgatus	0.011977
Asthma	Pseudomonas	0.0113893
Asthma	Alistipes	0.0111573
Asthma	Parabacteroides	0.0111573
Asthma	Bacteroides ovatus	0.0110745
Asthma	Clostridium	0.010866
Asthma	Bacilli	0.0106896
Asthma	Tannerella	0.0105649
Asthma	Propionibacterium	0.0105353
Asthma	Propionibacterium acnes	0.0105353
Asthma	Alcaligenaceae	0.0104033
Asthma	Coriobacteriaceae	0.0104033
Asthma	Erysipelotrichaceae	0.0104033
Asthma	Methanobrevibacter smithii	0.0104033
Asthma	Verrucomicrobiaceae	0.0103015
Asthma	Fusobacterium nucleatum	0.0101045
Asthma	Actinomyces	0.0100396
Asthma	Porphyromonas gingivalis	0.0100396
Asthma	Selenomonas	0.0100396
Asthma	Treponema	0.0100396
Asthma	Enterobacter aerogenes	0.0100155
Asthma	Enterobacter hormaechei	0.0100155
Asthma	Klebsiella pneumoniae	0.0100155
Asthma	Shigella dysenteriae	0.0100155
Asthma	Lysobacter	0.00990879
Asthma	Rickettsiales	0.00990879
Asthma	Streptococcus mitis	0.00990879
Asthma	Xanthomonas	0.00990879
Asthma	Betaproteobacteria	0.00984014
Asthma	Desulfovibrio	0.00981273
Asthma	Oxalobacter formigenes	0.00980677
Asthma	Corynebacterium	0.00980677
Asthma	Prevotella copri	0.00980677
Asthma	Acinetobacter	0.00980677
Asthma	Dietzia maris	0.00979303
Asthma	Staphylococcus epidermidis	0.00979303
Asthma	Prevotellaceae	0.00971031
Asthma	Coxiellaceae	0.00924607
Asthma	Porphyromonadaceae	0.00921959
Asthma	Collinsella aerofaciens	0.00914179
Asthma	Gammaproteobacteria	0.00913294
Asthma	Fusobacteriaceae	0.00899987
Asthma	Veillonellaceae	0.00899987
Asthma	Bacteroidales	0.00850383
Asthma	Enterococcus faecium	0.00850383
Asthma	Erysipelotrichales	0.00850383
Asthma	Rikenellaceae	0.00829929
Asthma	Ruminococcaceae	0.00829929
Asthma	Clostridiales	0.00811859
Asthma	Porphyromonas	0.0080423
Asthma	Citrobacter	0.00803898
Asthma	Eubacterium	0.00789098
Asthma	Bacteroides fragilis	0.0078695
Asthma	Fusobacteria	0.00614043
Asthma	Eubacterium rectale	0.00575531
Asthma	Eubacterium eligens	0.00575531
Asthma	Faecalibacterium	0.00575531
Asthma	Odoribacter	0.00575531
Asthma	Phascolarctobacterium	0.00575531
Asthma	Roseburia	0.00575531
Asthma	Subdoligranulum	0.00575531
Asthma	Tropheryma whipplei	0.00564756
Asthma	Coprococcus	0.00561265
Asthma	Dorea	0.00561265
Asthma	Haemophilus parainfluenzae	0.00561265
Asthma	Pasteurellaceae	0.00561265
Asthma	Ruminococcus	0.00561265
Asthma	Streptococcaceae	0.00561265
Asthma	Alistipes finegoldii	0.00557577
Asthma	Alistipes putredinis	0.00557577
Asthma	Eubacterium hallii	0.00557577
Asthma	Bacteroides eggerthii	0.00557577
Asthma	Bacteroides finegoldii	0.00557577
Asthma	Bacteroides sp. D20	0.00557577
Asthma	Bilophila	0.00557577
Asthma	Bilophila wadsworthia	0.00557577
Asthma	Enterococcus faecalis	0.00557577
Asthma	Holdemania	0.00557577
Asthma	Lachnospira	0.00557577
Asthma	Lactobacillus salivarius	0.00557577
Asthma	Odoribacter splanchnicus	0.00557577
Asthma	Parabacteroides distasonis	0.00557577
Asthma	Parabacteroides merdae	0.00557577
Asthma	Roseburia hominis	0.00557577
Asthma	Roseburia intestinalis	0.00557577
Asthma	Ruminococcus gnavus	0.00557577
Asthma	Streptococcus anginosus	0.00557577
Asthma	Streptococcus parasanguinis	0.00557577
Asthma	Streptococcus salivarius	0.00557577
Asthma	Streptococcus vestibularis	0.00557577
Asthma	Veillonella atypica	0.00557577
Asthma	Veillonella dispar	0.00557577
Asthma	Veillonella parvula	0.00557577
Asthma	Megasphaera	0.00528968
Asthma	Candidate division TM7	0.00435013
Asthma	Eggerthella	0.00435013
Asthma	Gardnerella	0.00435013
Asthma	Gardnerella vaginalis	0.00435013
Asthma	Lactobacillus crispatus	0.00435013
Asthma	Lactobacillus iners	0.00435013
Asthma	Leptotrichia	0.00435013
Asthma	Leptotrichia amnionii	0.00435013
Asthma	Mobiluncus	0.00435013
Asthma	Olsenella	0.00435013
Asthma	Papillibacter	0.00435013
Asthma	Porphyromonas uenonis	0.00435013
Asthma	Streptobacillus	0.00435013
Asthma	Atopobium	0.00435013
Asthma	Atopobium vaginae	0.00435013
Asthma	Aerococcus	0.00435013
Asthma	Alteromonadaceae	0.00412971
Asthma	Aeromonadaceae	0.00412971
Asthma	Bacillaceae	0.00412971
Asthma	Acidobacteriaceae	0.00412971
Asthma	Bifidobacterium catenulatum	0.00412971
Asthma	Cellulomonadaceae	0.00412971
Asthma	Clostridiaceae	0.00412971
Asthma	Clostridium cocleatum	0.00412971
Asthma	Desulfobacteraceae	0.00412971
Asthma	Desulfovibrionaceae	0.00412971
Asthma	Nitrospiraceae	0.00412971
Asthma	Paenibacillaceae	0.00412971
Asthma	Peptostreptococcaceae	0.00412971
Asthma	Polyangiaceae	0.00412971
Asthma	Promicromonosporaceae	0.00412971
Asthma	Ruminococcus productus	0.00412971
Asthma	Syntrophobacteraceae	0.00412971
Asthma	Thiotrichaceae	0.00412971
Asthma	Anaerovorax	0.00412971
Asthma	Eubacteriaceae	0.00378183
Asthma	Shuttleworthia	0.00351278
Asthma	Bacterium G100VIII	0.00342746
Asthma	Bacterium ic1214	0.00342746
Asthma	Bacterium ic1258	0.00342746
Asthma	Bacterium ic1292	0.00342746
Asthma	Anaerofilum	0.00342746
Asthma	Bacillus	0.00342746
Asthma	Bacterium Ba2	0.00342746
Asthma	Bacterium 08.96.4	0.00342746
Asthma	Bacterium ic1296	0.00342746
Asthma	Bacterium ic1311	0.00342746
Asthma	Bacterium ic1379	0.00342746
Asthma	Bacterium ic1391	0.00342746
Asthma	Bacterium MB7-1	0.00342746
Asthma	Bacterium mpn-isolate group 19	0.00342746
Asthma	Bacterium mpn-isolate group 22	0.00342746
Asthma	Bacterium mpn-isolate group 24	0.00342746
Asthma	Bacterium mpn-isolate group 27	0.00342746
Asthma	Bacterium mpn-isolate group 5	0.00342746
Asthma	Bacterium 'New Zealand B'	0.00342746
Asthma	Bacterium str. 31285	0.00342746
Asthma	Bacterium YE62	0.00342746
Asthma	Bacterium YE64	0.00342746
Asthma	Bacteroidaceae bacterium Smarlab 3301643	0.00342746
Asthma	Bacteroides sp. CJ78	0.00342746
Asthma	Bacteroides thetaiotaomicron	0.00342746
Asthma	Bovine rumen bacterium JPR13	0.00342746
Asthma	Brenneria	0.00342746
Asthma	Burkholderiales bacterium Smarlab 3302047	0.00342746
Asthma	Butyrate-producing bacterium ART55/1	0.00342746
Asthma	Butyrate-producing bacterium L1-810	0.00342746
Asthma	Butyrate-producing bacterium L1-952	0.00342746
Asthma	Butyrate-producing bacterium L2-50	0.00342746
Asthma	Butyrate-producing bacterium M104/1	0.00342746
Asthma	Butyrate-producing bacterium M21/2	0.00342746
Asthma	Butyrate-producing bacterium M50/1	0.00342746
Asthma	Butyrate-producing bacterium P607	0.00342746
Asthma	Butyrate-producing bacterium PH05YB02	0.00342746
Asthma	Butyrate-producing bacterium Ph07AY02	0.00342746
Asthma	Butyrate-producing bacterium PH07AY3	0.00342746
Asthma	Butyrate-producing bacterium PH07AY5	0.00342746
Asthma	Butyrate-producing bacterium PH07BY04	0.00342746
Asthma	Butyrate-producing bacterium SL6/1/1	0.00342746
Asthma	Butyrate-producing bacterium SM4/1	0.00342746
Asthma	Butyrate-producing bacterium SR1/1	0.00342746
Asthma	Butyrate-producing bacterium SR1/5	0.00342746
Asthma	Butyrate-producing bacterium SS2/1	0.00342746
Asthma	Butyrate-producing bacterium SSC/2	0.00342746
Asthma	Butyrate-producing bacterium T2-132	0.00342746
Asthma	Clostridia bacterium TSW07CA7	0.00342746
Asthma	Clostridiaceae bacterium bSSV31	0.00342746
Asthma	Clostridiaceae bacterium LEMV63	0.00342746
Asthma	Clostridiaceae bacterium SH032	0.00342746
Asthma	Clostridiaceae bacterium SK061	0.00342746
Asthma	Clostridiales bacterium 80/3	0.00342746
Asthma	Clostridiales bacterium A2-162	0.00342746
Asthma	Clostridiales bacterium AHT16	0.00342746
Asthma	Clostridiales bacterium L2-14	0.00342746
Asthma	Clostridium innocuum	0.00342746
Asthma	Clostridium ramosum	0.00342746
Asthma	Clostridium spiroforme	0.00342746
Asthma	Collinsella	0.00342746
Asthma	Coprobacillus	0.00342746
Asthma	Cronobacter	0.00342746
Asthma	Dehalobacterium	0.00342746
Asthma	Desulfotomaculum	0.00342746
Asthma	Dialister	0.00342746
Asthma	Dysgonomonas	0.00342746
Asthma	Edwardsiella	0.00342746
Asthma	Enterobacter	0.00342746
Asthma	Erwinia	0.00342746
Asthma	Erysipelothrix	0.00342746
Asthma	Escherichia	0.00342746
Asthma	Firmicutes str. C29	0.00342746
Asthma	Gram-negative bacterium cL10-2b-4	0.00342746
Asthma	Hafnia	0.00342746
Asthma	Human intestinal firmicute CB47	0.00342746
Asthma	Human intestinal firmicute CO13	0.00342746
Asthma	Human intestinal firmicute CO19	0.00342746
Asthma	Human intestinal firmicute CO2	0.00342746
Asthma	Human intestinal firmicute CO35	0.00342746
Asthma	Human intestinal firmicute CO4	0.00342746
Asthma	Human intestinal firmicute CS26	0.00342746
Asthma	Lachnobacterium	0.00342746
Asthma	Lachnospiraceae bacterium A2	0.00342746
Asthma	Lactococcus	0.00342746
Asthma	Mannheimia	0.00342746
Asthma	Mastodon intestinal bacterium AN-22-6	0.00342746
Asthma	Mogibacterium	0.00342746
Asthma	Oligella	0.00342746
Asthma	Oscillibacter	0.00342746
Asthma	Oscillospira	0.00342746
Asthma	Oscillospiraceae bacterium NML 061048	0.00342746
Asthma	Pantoea	0.00342746
Asthma	Pasteurella	0.00342746
Asthma	Pectobacterium	0.00342746
Asthma	Peptostreptococcus	0.00342746
Asthma	Pusillimonas	0.00342746
Asthma	Rumen bacterium 8/94-32	0.00342746
Asthma	Rumen bacterium R-7	0.00342746
Asthma	Rumen bacterium R-9	0.00342746
Asthma	Salmonella	0.00342746
Asthma	Segmented filamentous bacterium	0.00342746
Asthma	Serratia	0.00342746
Asthma	Shigella	0.00342746
Asthma	Solobacterium	0.00342746
Asthma	Sutterella	0.00342746
Asthma	Swine fecal bacterium FPC67	0.00342746
Asthma	Swine fecal bacterium FPC70	0.00342746
Asthma	Swine fecal bacterium RF3E-Xyl1	0.00342746
Asthma	Swine fecal bacterium SD-Pec1	0.00342746
Asthma	Swine manure pit bacterium PPC108	0.00342746
Asthma	Tenericutes	0.00342746
Asthma	Terrahaemophilus	0.00342746
Asthma	Unidentified bacterium ZF3	0.00342746
Asthma	Verrucomicrobia	0.00342746
Asthma	Verrucomicrobia bacterium MS-F-88	0.00342746
Asthma	Anaerostipes	0.00342746
Asthma	Aggregatibacter	0.00342746
Asthma	Acetonema	0.00342746
Asthma	Anaerotruncus	0.00342746
Asthma	Bacterium ASF500	0.00342746
Asthma	Akkermansia	0.00342746
Asthma	Firmicutes bacterium EG14	0.00342746
Asthma	Bacterium C15	0.00342746
Asthma	Bacterium B4C2-5	0.00342746
Asthma	Vibrio	0.00342746
Asthma	Eubacterium tortuosum	0.00342746
Asthma	Actinobacillus	0.00342746
Asthma	Yersinia	0.00342746
Atopic dermatitis	Proteobacteria	0.0340644
Atopic dermatitis	Bacteroidetes	0.0298074
Atopic dermatitis	Firmicutes	0.029737
Atopic dermatitis	Prevotella	0.0277239
Atopic dermatitis	Helicobacter pylori	0.0265938
Atopic dermatitis	Clostridium coccoides	0.0206389
Atopic dermatitis	Actinobacteria	0.0188837
Atopic dermatitis	Staphylococcus	0.0163246
Atopic dermatitis	Escherichia coli	0.0150623
Atopic dermatitis	Lactobacillus	0.0150575
Atopic dermatitis	Clostridia	0.0149039
Atopic dermatitis	Haemophilus	0.0145446
Atopic dermatitis	Lachnospiraceae	0.0143997
Atopic dermatitis	Enterobacteriaceae	0.0136562
Atopic dermatitis	Burkholderia	0.0135647
Atopic dermatitis	Enterococcus	0.012615
Atopic dermatitis	Clostridium leptum	0.011912
Atopic dermatitis	Bifidobacterium	0.0111282
Atopic dermatitis	Streptococcus	0.0105022
Atopic dermatitis	Fusobacterium	0.0104892
Atopic dermatitis	Bacteroides	0.0104854
Atopic dermatitis	Faecalibacterium prausnitzii	0.0104703
Atopic dermatitis	Klebsiella	0.010131
Atopic dermatitis	Veillonella	0.00981328
Atopic dermatitis	Bacteroides ovatus	0.00963226
Atopic dermatitis	Acinetobacter	0.00952817
Atopic dermatitis	Oxalobacter formigenes	0.00952817
Atopic dermatitis	Prevotella copri	0.00952817
Atopic dermatitis	Corynebacterium	0.00952817
Atopic dermatitis	Desulfovibrio	0.00952743
Atopic dermatitis	Bacteroides vulgatus	0.00948436
Atopic dermatitis	Lysobacter	0.00947385
Atopic dermatitis	Rickettsiales	0.00947385
Atopic dermatitis	Streptococcus mitis	0.00947385
Atopic dermatitis	Xanthomonas	0.00947385
Atopic dermatitis	Porphyromonas gingivalis	0.00944449
Atopic dermatitis	Selenomonas	0.00944449
Atopic dermatitis	Treponema	0.00944449
Atopic dermatitis	Actinomyces	0.00944449
Atopic dermatitis	Coriobacteriaceae	0.00935629
Atopic dermatitis	Erysipelotrichaceae	0.00935629
Atopic dermatitis	Methanobrevibacter smithii	0.00935629
Atopic dermatitis	Alcaligenaceae	0.00935629
Atopic dermatitis	Bacteroides uniformis	0.00929866
Atopic dermatitis	Pseudomonas	0.00929282
Atopic dermatitis	Fusobacterium nucleatum	0.00927139
Atopic dermatitis	Propionibacterium	0.00926479
Atopic dermatitis	Propionibacterium acnes	0.00926479
Atopic dermatitis	Comamonadaceae	0.00925942
Atopic dermatitis	Oxalobacteraceae	0.00925942
Atopic dermatitis	Sphingomonadaceae	0.00925942
Atopic dermatitis	Verrucomicrobiaceae	0.00914264
Atopic dermatitis	Betaproteobacteria	0.0086278
Atopic dermatitis	Collinsella aerofaciens	0.00829484
Atopic dermatitis	Enterobacter aerogenes	0.00829109
Atopic dermatitis	Enterobacter hormaechei	0.00829109
Atopic dermatitis	Klebsiella pneumoniae	0.00829109
Atopic dermatitis	Shigella dysenteriae	0.00829109
Atopic dermatitis	Coxiellaceae	0.00825001
Atopic dermatitis	Prevotellaceae	0.00810404
Atopic dermatitis	Bacteroidales	0.0078687
Atopic dermatitis	Enterococcus faecium	0.0078687
Atopic dermatitis	Erysipelotrichales	0.0078687
Atopic dermatitis	Tannerella	0.00783141
Atopic dermatitis	Clostridium	0.00750743
Atopic dermatitis	Bacilli	0.00745102
Atopic dermatitis	Clostridiales	0.00733058
Atopic dermatitis	Gammaproteobacteria	0.00692737
Atopic dermatitis	Porphyromonas	0.0067271
Atopic dermatitis	Bacteroides fragilis	0.0065746
Atopic dermatitis	Rikenellaceae	0.00645899
Atopic dermatitis	Ruminococcaceae	0.00645899
Atopic dermatitis	Fusobacteriaceae	0.006298
Atopic dermatitis	Veillonellaceae	0.006298
Atopic dermatitis	Porphyromonadaceae	0.00621819
Atopic dermatitis	Parabacteroides	0.0060651
Atopic dermatitis	Alistipes	0.0060651
Atopic dermatitis	Bacteroidaceae	0.00597421
Atopic dermatitis	Citrobacter	0.00577726
Atopic dermatitis	Tropheryma whipplei	0.00519423
Atopic dermatitis	Atopobium	0.00379807
Atopic dermatitis	Candidate division TM7	0.00379807
Atopic dermatitis	Eggerthella	0.00379807
Atopic dermatitis	Gardnerella	0.00379807
Atopic dermatitis	Gardnerella vaginalis	0.00379807
Atopic dermatitis	Lactobacillus crispatus	0.00379807
Atopic dermatitis	Lactobacillus iners	0.00379807
Atopic dermatitis	Leptotrichia	0.00379807
Atopic dermatitis	Leptotrichia amnionii	0.00379807
Atopic dermatitis	Mobiluncus	0.00379807
Atopic dermatitis	Olsenella	0.00379807
Atopic dermatitis	Papillibacter	0.00379807
Atopic dermatitis	Porphyromonas uenonis	0.00379807
Atopic dermatitis	Streptobacillus	0.00379807
Atopic dermatitis	Atopobium vaginae	0.00379807
Atopic dermatitis	Aerococcus	0.00379807
Atopic dermatitis	Aeromonadaceae	0.00322112
Atopic dermatitis	Alteromonadaceae	0.00322112
Atopic dermatitis	Acidobacteriaceae	0.00322112
Atopic dermatitis	Bacillaceae	0.00322112
Atopic dermatitis	Bifidobacterium catenulatum	0.00322112
Atopic dermatitis	Cellulomonadaceae	0.00322112
Atopic dermatitis	Clostridiaceae	0.00322112
Atopic dermatitis	Clostridium cocleatum	0.00322112
Atopic dermatitis	Desulfobacteraceae	0.00322112
Atopic dermatitis	Desulfovibrionaceae	0.00322112
Atopic dermatitis	Nitrospiraceae	0.00322112
Atopic dermatitis	Paenibacillaceae	0.00322112
Atopic dermatitis	Peptostreptococcaceae	0.00322112
Atopic dermatitis	Polyangiaceae	0.00322112
Atopic dermatitis	Promicromonosporaceae	0.00322112
Atopic dermatitis	Ruminococcus productus	0.00322112
Atopic dermatitis	Syntrophobacteraceae	0.00322112
Atopic dermatitis	Thiotrichaceae	0.00322112
Atopic dermatitis	Anaerovorax	0.00322112
Atopic dermatitis	Alistipes finegoldii	0.003085
Atopic dermatitis	Alistipes putredinis	0.003085
Atopic dermatitis	Eubacterium hallii	0.003085
Atopic dermatitis	Bacteroides eggerthii	0.003085
Atopic dermatitis	Bacteroides finegoldii	0.003085
Atopic dermatitis	Bacteroides sp. D20	0.003085
Atopic dermatitis	Bilophila	0.003085
Atopic dermatitis	Bilophila wadsworthia	0.003085
Atopic dermatitis	Enterococcus faecalis	0.003085
Atopic dermatitis	Holdemania	0.003085
Atopic dermatitis	Lachnospira	0.003085
Atopic dermatitis	Lactobacillus salivarius	0.003085
Atopic dermatitis	Odoribacter splanchnicus	0.003085
Atopic dermatitis	Parabacteroides distasonis	0.003085
Atopic dermatitis	Parabacteroides merdae	0.003085
Atopic dermatitis	Roseburia hominis	0.003085
Atopic dermatitis	Roseburia intestinalis	0.003085
Atopic dermatitis	Ruminococcus gnavus	0.003085
Atopic dermatitis	Streptococcus anginosus	0.003085
Atopic dermatitis	Streptococcus parasanguinis	0.003085
Atopic dermatitis	Streptococcus salivarius	0.003085
Atopic dermatitis	Streptococcus vestibularis	0.003085
Atopic dermatitis	Veillonella atypica	0.003085
Atopic dermatitis	Veillonella dispar	0.003085
Atopic dermatitis	Veillonella parvula	0.003085
Atopic dermatitis	Megasphaera	0.00282903
Atopic dermatitis	Shuttleworthia	0.00236607
Atopic dermatitis	Bacterium G100VIII	0.00229827
Atopic dermatitis	Bacterium ic1214	0.00229827
Atopic dermatitis	Bacterium ic1258	0.00229827
Atopic dermatitis	Bacterium ic1292	0.00229827
Atopic dermatitis	Anaerofilum	0.00229827
Atopic dermatitis	Bacillus	0.00229827
Atopic dermatitis	Bacterium Ba2	0.00229827
Atopic dermatitis	Aggregatibacter	0.00229827
Atopic dermatitis	Anaerostipes	0.00229827
Atopic dermatitis	Bacterium 08.96.4	0.00229827
Atopic dermatitis	Acetonema	0.00229827
Atopic dermatitis	Bacterium ic1296	0.00229827
Atopic dermatitis	Bacterium ic1311	0.00229827
Atopic dermatitis	Bacterium ic1379	0.00229827
Atopic dermatitis	Bacterium ic1391	0.00229827
Atopic dermatitis	Bacterium MB7-1	0.00229827
Atopic dermatitis	Bacterium mpn-isolate group 19	0.00229827
Atopic dermatitis	Bacterium mpn-isolate group 22	0.00229827
Atopic dermatitis	Bacterium mpn-isolate group 24	0.00229827
Atopic dermatitis	Bacterium mpn-isolate group 27	0.00229827
Atopic dermatitis	Bacterium mpn-isolate group 5	0.00229827
Atopic dermatitis	Bacterium 'New Zealand B'	0.00229827
Atopic dermatitis	Bacterium str. 31285	0.00229827
Atopic dermatitis	Bacterium YE62	0.00229827
Atopic dermatitis	Bacterium YE64	0.00229827
Atopic dermatitis	Bacteroidaceae bacterium Smarlab 3301643	0.00229827
Atopic dermatitis	Bacteroides sp. CJ78	0.00229827
Atopic dermatitis	Bacteroides thetaiotaomicron	0.00229827
Atopic dermatitis	Bovine rumen bacterium JPR13	0.00229827
Atopic dermatitis	Brenneria	0.00229827
Atopic dermatitis	Burkholderiales bacterium Smarlab 3302047	0.00229827
Atopic dermatitis	Butyrate-producing bacterium ART55/1	0.00229827
Atopic dermatitis	Butyrate-producing bacterium L1-810	0.00229827
Atopic dermatitis	Butyrate-producing bacterium L1-952	0.00229827
Atopic dermatitis	Butyrate-producing bacterium L2-50	0.00229827
Atopic dermatitis	Butyrate-producing bacterium M104/1	0.00229827
Atopic dermatitis	Butyrate-producing bacterium M21/2	0.00229827
Atopic dermatitis	Butyrate-producing bacterium M50/1	0.00229827
Atopic dermatitis	Butyrate-producing bacterium P607	0.00229827
Atopic dermatitis	Butyrate-producing bacterium PH05YB02	0.00229827
Atopic dermatitis	Butyrate-producing bacterium Ph07AY02	0.00229827
Atopic dermatitis	Butyrate-producing bacterium PH07AY3	0.00229827
Atopic dermatitis	Butyrate-producing bacterium PH07AY5	0.00229827
Atopic dermatitis	Butyrate-producing bacterium PH07BY04	0.00229827
Atopic dermatitis	Butyrate-producing bacterium SL6/1/1	0.00229827
Atopic dermatitis	Butyrate-producing bacterium SM4/1	0.00229827
Atopic dermatitis	Butyrate-producing bacterium SR1/1	0.00229827
Atopic dermatitis	Butyrate-producing bacterium SR1/5	0.00229827
Atopic dermatitis	Butyrate-producing bacterium SS2/1	0.00229827
Atopic dermatitis	Butyrate-producing bacterium SSC/2	0.00229827
Atopic dermatitis	Butyrate-producing bacterium T2-132	0.00229827
Atopic dermatitis	Clostridia bacterium TSW07CA7	0.00229827
Atopic dermatitis	Clostridiaceae bacterium bSSV31	0.00229827
Atopic dermatitis	Clostridiaceae bacterium LEMV63	0.00229827
Atopic dermatitis	Clostridiaceae bacterium SH032	0.00229827
Atopic dermatitis	Clostridiaceae bacterium SK061	0.00229827
Atopic dermatitis	Clostridiales bacterium 80/3	0.00229827
Atopic dermatitis	Clostridiales bacterium A2-162	0.00229827
Atopic dermatitis	Clostridiales bacterium AHT16	0.00229827
Atopic dermatitis	Clostridiales bacterium L2-14	0.00229827
Atopic dermatitis	Clostridium innocuum	0.00229827
Atopic dermatitis	Clostridium ramosum	0.00229827
Atopic dermatitis	Clostridium spiroforme	0.00229827
Atopic dermatitis	Collinsella	0.00229827
Atopic dermatitis	Coprobacillus	0.00229827
Atopic dermatitis	Cronobacter	0.00229827
Atopic dermatitis	Dehalobacterium	0.00229827
Atopic dermatitis	Desulfotomaculum	0.00229827
Atopic dermatitis	Dialister	0.00229827
Atopic dermatitis	Dysgonomonas	0.00229827
Atopic dermatitis	Edwardsiella	0.00229827
Atopic dermatitis	Enterobacter	0.00229827
Atopic dermatitis	Erwinia	0.00229827
Atopic dermatitis	Erysipelothrix	0.00229827
Atopic dermatitis	Escherichia	0.00229827
Atopic dermatitis	Firmicutes str. C29	0.00229827
Atopic dermatitis	Gram-negative bacterium cL10-2b-4	0.00229827
Atopic dermatitis	Hafnia	0.00229827
Atopic dermatitis	Human intestinal firmicute CB47	0.00229827
Atopic dermatitis	Human intestinal firmicute CO13	0.00229827
Atopic dermatitis	Human intestinal firmicute CO19	0.00229827
Atopic dermatitis	Human intestinal firmicute CO2	0.00229827
Atopic dermatitis	Human intestinal firmicute CO35	0.00229827
Atopic dermatitis	Human intestinal firmicute CO4	0.00229827
Atopic dermatitis	Human intestinal firmicute CS26	0.00229827
Atopic dermatitis	Lachnobacterium	0.00229827
Atopic dermatitis	Lachnospiraceae bacterium A2	0.00229827
Atopic dermatitis	Lactococcus	0.00229827
Atopic dermatitis	Mannheimia	0.00229827
Atopic dermatitis	Mastodon intestinal bacterium AN-22-6	0.00229827
Atopic dermatitis	Mogibacterium	0.00229827
Atopic dermatitis	Oligella	0.00229827
Atopic dermatitis	Oscillibacter	0.00229827
Atopic dermatitis	Oscillospira	0.00229827
Atopic dermatitis	Oscillospiraceae bacterium NML 061048	0.00229827
Atopic dermatitis	Pantoea	0.00229827
Atopic dermatitis	Pasteurella	0.00229827
Atopic dermatitis	Pectobacterium	0.00229827
Atopic dermatitis	Peptostreptococcus	0.00229827
Atopic dermatitis	Pusillimonas	0.00229827
Atopic dermatitis	Rumen bacterium 8/94-32	0.00229827
Atopic dermatitis	Rumen bacterium R-7	0.00229827
Atopic dermatitis	Rumen bacterium R-9	0.00229827
Atopic dermatitis	Salmonella	0.00229827
Atopic dermatitis	Segmented filamentous bacterium	0.00229827
Atopic dermatitis	Serratia	0.00229827
Atopic dermatitis	Shigella	0.00229827
Atopic dermatitis	Solobacterium	0.00229827
Atopic dermatitis	Sutterella	0.00229827
Atopic dermatitis	Swine fecal bacterium FPC67	0.00229827
Atopic dermatitis	Swine fecal bacterium FPC70	0.00229827
Atopic dermatitis	Swine fecal bacterium RF3E-Xyl1	0.00229827
Atopic dermatitis	Swine fecal bacterium SD-Pec1	0.00229827
Atopic dermatitis	Swine manure pit bacterium PPC108	0.00229827
Atopic dermatitis	Tenericutes	0.00229827
Atopic dermatitis	Terrahaemophilus	0.00229827
Atopic dermatitis	Unidentified bacterium ZF3	0.00229827
Atopic dermatitis	Verrucomicrobia	0.00229827
Atopic dermatitis	Verrucomicrobia bacterium MS-F-88	0.00229827
Atopic dermatitis	Bacterium ASF500	0.00229827
Atopic dermatitis	Anaerotruncus	0.00229827
Atopic dermatitis	Akkermansia	0.00229827
Atopic dermatitis	Firmicutes bacterium EG14	0.00229827
Atopic dermatitis	Bacterium C15	0.00229827
Atopic dermatitis	Bacterium B4C2-5	0.00229827
Atopic dermatitis	Vibrio	0.00229827
Atopic dermatitis	Eubacterium tortuosum	0.00229827
Atopic dermatitis	Actinobacillus	0.00229827
Atopic dermatitis	Yersinia	0.00229827
Atopic dermatitis	Coprococcus	0.00227619
Atopic dermatitis	Dorea	0.00227619
Atopic dermatitis	Haemophilus parainfluenzae	0.00227619
Atopic dermatitis	Pasteurellaceae	0.00227619
Atopic dermatitis	Ruminococcus	0.00227619
Atopic dermatitis	Streptococcaceae	0.00227619
Atopic dermatitis	Fusobacteria	0.00221701
Atopic dermatitis	Eubacteriaceae	0.00187175
Atopic dermatitis	Eubacterium rectale	0.00182399
Atopic dermatitis	Eubacterium eligens	0.00182399
Atopic dermatitis	Odoribacter	0.00182399
Atopic dermatitis	Phascolarctobacterium	0.00182399
Atopic dermatitis	Roseburia	0.00182399
Atopic dermatitis	Subdoligranulum	0.00182399
Atopic dermatitis	Faecalibacterium	0.00182399
Atopic dermatitis	Eubacterium	0.0017212
Atopic sensitisation	Proteobacteria	0.0337543
Atopic sensitisation	Bacteroidetes	0.0294767
Atopic sensitisation	Firmicutes	0.0289123
Atopic sensitisation	Prevotella	0.0269818
Atopic sensitisation	Helicobacter pylori	0.0226731
Atopic sensitisation	Staphylococcus aureus	0.0182665
Atopic sensitisation	Clostridium coccoides	0.017847
Atopic sensitisation	Actinobacteria	0.0176471
Atopic sensitisation	Lactobacillus	0.0142093
Atopic sensitisation	Haemophilus	0.0138264
Atopic sensitisation	Lachnospiraceae	0.0136827
Atopic sensitisation	Clostridia	0.0131982
Atopic sensitisation	Staphylococcus	0.0127732
Atopic sensitisation	Enterobacteriaceae	0.0123545
Atopic sensitisation	Stenotrophomonas maltophilia	0.00969598
Atopic sensitisation	Bacteroides	0.00969033
Atopic sensitisation	Burkholderia	0.00952788
Atopic sensitisation	Streptococcus	0.00935457
Atopic sensitisation	Bifidobacterium	0.00935445
Atopic sensitisation	Fusobacterium	0.00935189
Atopic sensitisation	Veillonella	0.00910351
Atopic sensitisation	Enterococcus	0.00882595
Atopic sensitisation	Escherichia coli	0.00869377
Atopic sensitisation	Klebsiella	0.00850651
Atopic sensitisation	Clostridium leptum	0.00845343
Atopic sensitisation	Bacteroides vulgatus	0.00844373
Atopic sensitisation	Bacteroides uniformis	0.00839614
Atopic sensitisation	Faecalibacterium prausnitzii	0.00831057
Atopic sensitisation	Bacteroides ovatus	0.00816646
Atopic sensitisation	Clostridium	0.00570487
Atopic sensitisation	Betaproteobacteria	0.00563113
Atopic sensitisation	Collinsella aerofaciens	0.00545746
Atopic sensitisation	Coxiellaceae	0.00542145
Atopic sensitisation	Acinetobacter	0.00541875
Atopic sensitisation	Corynebacterium	0.00541875
Atopic sensitisation	Oxalobacter formigenes	0.00541875
Atopic sensitisation	Prevotella copri	0.00541875
Atopic sensitisation	Desulfovibrio	0.00541813
Atopic sensitisation	Dietzia maris	0.00537499
Atopic sensitisation	Staphylococcus epidermidis	0.00537499
Atopic sensitisation	Xanthomonas	0.00536235
Atopic sensitisation	Lysobacter	0.00536235
Atopic sensitisation	Rickettsiales	0.00536235
Atopic sensitisation	Streptococcus mitis	0.00536235
Atopic sensitisation	Porphyromonas gingivalis	0.00534359
Atopic sensitisation	Selenomonas	0.00534359
Atopic sensitisation	Treponema	0.00534359
Atopic sensitisation	Actinomyces	0.00534359
Atopic sensitisation	Tannerella	0.00531602
Atopic sensitisation	Prevotellaceae	0.00530983
Atopic sensitisation	Coriobacteriaceae	0.00525569
Atopic sensitisation	Erysipelotrichaceae	0.00525569
Atopic sensitisation	Methanobrevibacter smithii	0.00525569
Atopic sensitisation	Alcaligenaceae	0.00525569
Atopic sensitisation	Bacteroidaceae	0.00524352
Atopic sensitisation	Pseudomonas	0.00520719
Atopic sensitisation	Fusobacterium nucleatum	0.00518144
Atopic sensitisation	Comamonadaceae	0.0051807
Atopic sensitisation	Oxalobacteraceae	0.0051807
Atopic sensitisation	Sphingomonadaceae	0.0051807
Atopic sensitisation	Propionibacterium	0.00518029
Atopic sensitisation	Propionibacterium acnes	0.00518029
Atopic sensitisation	Verrucomicrobiaceae	0.00509397
Atopic sensitisation	Porphyromonadaceae	0.00499352
Atopic sensitisation	Bacilli	0.00499229
Atopic sensitisation	Porphyromonas	0.00497373
Atopic sensitisation	Parabacteroides	0.00495278
Atopic sensitisation	Alistipes	0.00495278
Atopic sensitisation	Clostridiales	0.00488211
Atopic sensitisation	Bacteroides fragilis	0.00484184
Atopic sensitisation	Rikenellaceae	0.0047336
Atopic sensitisation	Ruminococcaceae	0.0047336
Atopic sensitisation	Gammaproteobacteria	0.00454491
Atopic sensitisation	Enterobacter aerogenes	0.00450961
Atopic sensitisation	Enterobacter hormaechei	0.00450961
Atopic sensitisation	Klebsiella pneumoniae	0.00450961
Atopic sensitisation	Shigella dysenteriae	0.00450961
Atopic sensitisation	Bacteroidales	0.00429381
Atopic sensitisation	Enterococcus faecium	0.00429381
Atopic sensitisation	Erysipelotrichales	0.00429381
Atopic sensitisation	Fusobacteriaceae	0.00427089
Atopic sensitisation	Veillonellaceae	0.00427089
Atopic sensitisation	Citrobacter	0.00418506
Atopic sensitisation	Fusobacteria	0.00161587
Atopic sensitisation	Megasphaera	0.00156328
Atopic sensitisation	Atopobium	0.00146024
Atopic sensitisation	Candidate division TM7	0.00146024
Atopic sensitisation	Eggerthella	0.00146024
Atopic sensitisation	Gardnerella	0.00146024
Atopic sensitisation	Gardnerella vaginalis	0.00146024
Atopic sensitisation	Lactobacillus crispatus	0.00146024
Atopic sensitisation	Lactobacillus iners	0.00146024
Atopic sensitisation	Leptotrichia	0.00146024
Atopic sensitisation	Leptotrichia amnionii	0.00146024
Atopic sensitisation	Mobiluncus	0.00146024
Atopic sensitisation	Olsenella	0.00146024
Atopic sensitisation	Papillibacter	0.00146024
Atopic sensitisation	Porphyromonas uenonis	0.00146024
Atopic sensitisation	Streptobacillus	0.00146024
Atopic sensitisation	Atopobium vaginae	0.00146024
Atopic sensitisation	Aerococcus	0.00146024
Atopic sensitisation	Shuttleworthia	0.00134796
Atopic sensitisation	Eubacterium	0.00112391
Atopic sensitisation	Coprococcus	0.00105958
Atopic sensitisation	Dorea	0.00105958
Atopic sensitisation	Haemophilus parainfluenzae	0.00105958
Atopic sensitisation	Pasteurellaceae	0.00105958
Atopic sensitisation	Ruminococcus	0.00105958
Atopic sensitisation	Streptococcaceae	0.00105958
Atopic sensitisation	Tropheryma whipplei	0.00104148
Atopic sensitisation	Acidobacteriaceae	0.000950942
Atopic sensitisation	Aeromonadaceae	0.000950942
Atopic sensitisation	Alteromonadaceae	0.000950942
Atopic sensitisation	Bacillaceae	0.000950942
Atopic sensitisation	Anaerovorax	0.000950942
Atopic sensitisation	Bifidobacterium catenulatum	0.000950942
Atopic sensitisation	Cellulomonadaceae	0.000950942
Atopic sensitisation	Clostridiaceae	0.000950942
Atopic sensitisation	Clostridium cocleatum	0.000950942
Atopic sensitisation	Desulfobacteraceae	0.000950942
Atopic sensitisation	Desulfovibrionaceae	0.000950942
Atopic sensitisation	Nitrospiraceae	0.000950942
Atopic sensitisation	Paenibacillaceae	0.000950942
Atopic sensitisation	Peptostreptococcaceae	0.000950942
Atopic sensitisation	Polyangiaceae	0.000950942
Atopic sensitisation	Promicromonosporaceae	0.000950942
Atopic sensitisation	Ruminococcus productus	0.000950942
Atopic sensitisation	Syntrophobacteraceae	0.000950942
Atopic sensitisation	Thiotrichaceae	0.000950942
Atopic sensitisation	Alistipes finegoldii	0.000913744
Atopic sensitisation	Alistipes putredinis	0.000913744
Atopic sensitisation	Eubacterium hallii	0.000913744
Atopic sensitisation	Bacteroides eggerthii	0.000913744
Atopic sensitisation	Bacteroides finegoldii	0.000913744
Atopic sensitisation	Bacteroides sp. D20	0.000913744
Atopic sensitisation	Bilophila	0.000913744
Atopic sensitisation	Bilophila wadsworthia	0.000913744
Atopic sensitisation	Enterococcus faecalis	0.000913744
Atopic sensitisation	Holdemania	0.000913744
Atopic sensitisation	Lachnospira	0.000913744
Atopic sensitisation	Lactobacillus salivarius	0.000913744
Atopic sensitisation	Odoribacter splanchnicus	0.000913744
Atopic sensitisation	Parabacteroides distasonis	0.000913744
Atopic sensitisation	Parabacteroides merdae	0.000913744
Atopic sensitisation	Roseburia hominis	0.000913744
Atopic sensitisation	Roseburia intestinalis	0.000913744
Atopic sensitisation	Ruminococcus gnavus	0.000913744
Atopic sensitisation	Streptococcus anginosus	0.000913744
Atopic sensitisation	Streptococcus parasanguinis	0.000913744
Atopic sensitisation	Streptococcus salivarius	0.000913744
Atopic sensitisation	Streptococcus vestibularis	0.000913744
Atopic sensitisation	Veillonella atypica	0.000913744
Atopic sensitisation	Veillonella dispar	0.000913744
Atopic sensitisation	Veillonella parvula	0.000913744
Atopic sensitisation	Eubacteriaceae	0.000856065
Atopic sensitisation	Eubacterium rectale	0.000836042
Atopic sensitisation	Eubacterium eligens	0.000836042
Atopic sensitisation	Odoribacter	0.000836042
Atopic sensitisation	Phascolarctobacterium	0.000836042
Atopic sensitisation	Roseburia	0.000836042
Atopic sensitisation	Subdoligranulum	0.000836042
Atopic sensitisation	Faecalibacterium	0.000836042
Atopic sensitisation	Bacterium G100VIII	0.000633822
Atopic sensitisation	Bacterium ic1214	0.000633822
Atopic sensitisation	Bacterium ic1258	0.000633822
Atopic sensitisation	Bacterium ic1292	0.000633822
Atopic sensitisation	Anaerofilum	0.000633822
Atopic sensitisation	Bacillus	0.000633822
Atopic sensitisation	Bacterium Ba2	0.000633822
Atopic sensitisation	Aggregatibacter	0.000633822
Atopic sensitisation	Anaerostipes	0.000633822
Atopic sensitisation	Bacterium 08.96.4	0.000633822
Atopic sensitisation	Acetonema	0.000633822
Atopic sensitisation	Bacterium ic1296	0.000633822
Atopic sensitisation	Bacterium ic1311	0.000633822
Atopic sensitisation	Bacterium ic1379	0.000633822
Atopic sensitisation	Bacterium ic1391	0.000633822
Atopic sensitisation	Bacterium MB7-1	0.000633822
Atopic sensitisation	Bacterium mpn-isolate group 19	0.000633822
Atopic sensitisation	Bacterium mpn-isolate group 22	0.000633822
Atopic sensitisation	Bacterium mpn-isolate group 24	0.000633822
Atopic sensitisation	Bacterium mpn-isolate group 27	0.000633822
Atopic sensitisation	Bacterium mpn-isolate group 5	0.000633822
Atopic sensitisation	Bacterium 'New Zealand B'	0.000633822
Atopic sensitisation	Bacterium str. 31285	0.000633822
Atopic sensitisation	Bacterium YE62	0.000633822
Atopic sensitisation	Bacterium YE64	0.000633822
Atopic sensitisation	Bacteroidaceae bacterium Smarlab 3301643	0.000633822
Atopic sensitisation	Bacteroides sp. CJ78	0.000633822
Atopic sensitisation	Bacteroides thetaiotaomicron	0.000633822
Atopic sensitisation	Bovine rumen bacterium JPR13	0.000633822
Atopic sensitisation	Brenneria	0.000633822
Atopic sensitisation	Burkholderiales bacterium Smarlab 3302047	0.000633822
Atopic sensitisation	Butyrate-producing bacterium ART55/1	0.000633822
Atopic sensitisation	Butyrate-producing bacterium L1-810	0.000633822
Atopic sensitisation	Butyrate-producing bacterium L1-952	0.000633822
Atopic sensitisation	Butyrate-producing bacterium L2-50	0.000633822
Atopic sensitisation	Butyrate-producing bacterium M104/1	0.000633822
Atopic sensitisation	Butyrate-producing bacterium M21/2	0.000633822
Atopic sensitisation	Butyrate-producing bacterium M50/1	0.000633822
Atopic sensitisation	Butyrate-producing bacterium P607	0.000633822
Atopic sensitisation	Butyrate-producing bacterium PH05YB02	0.000633822
Atopic sensitisation	Butyrate-producing bacterium Ph07AY02	0.000633822
Atopic sensitisation	Butyrate-producing bacterium PH07AY3	0.000633822
Atopic sensitisation	Butyrate-producing bacterium PH07AY5	0.000633822
Atopic sensitisation	Butyrate-producing bacterium PH07BY04	0.000633822
Atopic sensitisation	Butyrate-producing bacterium SL6/1/1	0.000633822
Atopic sensitisation	Butyrate-producing bacterium SM4/1	0.000633822
Atopic sensitisation	Butyrate-producing bacterium SR1/1	0.000633822
Atopic sensitisation	Butyrate-producing bacterium SR1/5	0.000633822
Atopic sensitisation	Butyrate-producing bacterium SS2/1	0.000633822
Atopic sensitisation	Butyrate-producing bacterium SSC/2	0.000633822
Atopic sensitisation	Butyrate-producing bacterium T2-132	0.000633822
Atopic sensitisation	Clostridia bacterium TSW07CA7	0.000633822
Atopic sensitisation	Clostridiaceae bacterium bSSV31	0.000633822
Atopic sensitisation	Clostridiaceae bacterium LEMV63	0.000633822
Atopic sensitisation	Clostridiaceae bacterium SH032	0.000633822
Atopic sensitisation	Clostridiaceae bacterium SK061	0.000633822
Atopic sensitisation	Clostridiales bacterium 80/3	0.000633822
Atopic sensitisation	Clostridiales bacterium A2-162	0.000633822
Atopic sensitisation	Clostridiales bacterium AHT16	0.000633822
Atopic sensitisation	Clostridiales bacterium L2-14	0.000633822
Atopic sensitisation	Clostridium innocuum	0.000633822
Atopic sensitisation	Clostridium ramosum	0.000633822
Atopic sensitisation	Clostridium spiroforme	0.000633822
Atopic sensitisation	Collinsella	0.000633822
Atopic sensitisation	Coprobacillus	0.000633822
Atopic sensitisation	Cronobacter	0.000633822
Atopic sensitisation	Dehalobacterium	0.000633822
Atopic sensitisation	Desulfotomaculum	0.000633822
Atopic sensitisation	Dialister	0.000633822
Atopic sensitisation	Dysgonomonas	0.000633822
Atopic sensitisation	Edwardsiella	0.000633822
Atopic sensitisation	Enterobacter	0.000633822
Atopic sensitisation	Erwinia	0.000633822
Atopic sensitisation	Erysipelothrix	0.000633822
Atopic sensitisation	Escherichia	0.000633822
Atopic sensitisation	Firmicutes str. C29	0.000633822
Atopic sensitisation	Gram-negative bacterium cL10-2b-4	0.000633822
Atopic sensitisation	Hafnia	0.000633822
Atopic sensitisation	Human intestinal firmicute CB47	0.000633822
Atopic sensitisation	Human intestinal firmicute CO13	0.000633822
Atopic sensitisation	Human intestinal firmicute CO19	0.000633822
Atopic sensitisation	Human intestinal firmicute CO2	0.000633822
Atopic sensitisation	Human intestinal firmicute CO35	0.000633822
Atopic sensitisation	Human intestinal firmicute CO4	0.000633822
Atopic sensitisation	Human intestinal firmicute CS26	0.000633822
Atopic sensitisation	Lachnobacterium	0.000633822
Atopic sensitisation	Lachnospiraceae bacterium A2	0.000633822
Atopic sensitisation	Lactococcus	0.000633822
Atopic sensitisation	Mannheimia	0.000633822
Atopic sensitisation	Mastodon intestinal bacterium AN-22-6	0.000633822
Atopic sensitisation	Mogibacterium	0.000633822
Atopic sensitisation	Oligella	0.000633822
Atopic sensitisation	Oscillibacter	0.000633822
Atopic sensitisation	Oscillospira	0.000633822
Atopic sensitisation	Oscillospiraceae bacterium NML 061048	0.000633822
Atopic sensitisation	Pantoea	0.000633822
Atopic sensitisation	Pasteurella	0.000633822
Atopic sensitisation	Pectobacterium	0.000633822
Atopic sensitisation	Peptostreptococcus	0.000633822
Atopic sensitisation	Pusillimonas	0.000633822
Atopic sensitisation	Rumen bacterium 8/94-32	0.000633822
Atopic sensitisation	Rumen bacterium R-7	0.000633822
Atopic sensitisation	Rumen bacterium R-9	0.000633822
Atopic sensitisation	Salmonella	0.000633822
Atopic sensitisation	Segmented filamentous bacterium	0.000633822
Atopic sensitisation	Serratia	0.000633822
Atopic sensitisation	Shigella	0.000633822
Atopic sensitisation	Solobacterium	0.000633822
Atopic sensitisation	Sutterella	0.000633822
Atopic sensitisation	Swine fecal bacterium FPC67	0.000633822
Atopic sensitisation	Swine fecal bacterium FPC70	0.000633822
Atopic sensitisation	Swine fecal bacterium RF3E-Xyl1	0.000633822
Atopic sensitisation	Swine fecal bacterium SD-Pec1	0.000633822
Atopic sensitisation	Swine manure pit bacterium PPC108	0.000633822
Atopic sensitisation	Tenericutes	0.000633822
Atopic sensitisation	Terrahaemophilus	0.000633822
Atopic sensitisation	Unidentified bacterium ZF3	0.000633822
Atopic sensitisation	Verrucomicrobia	0.000633822
Atopic sensitisation	Verrucomicrobia bacterium MS-F-88	0.000633822
Atopic sensitisation	Bacterium ASF500	0.000633822
Atopic sensitisation	Anaerotruncus	0.000633822
Atopic sensitisation	Akkermansia	0.000633822
Atopic sensitisation	Firmicutes bacterium EG14	0.000633822
Atopic sensitisation	Bacterium C15	0.000633822
Atopic sensitisation	Bacterium B4C2-5	0.000633822
Atopic sensitisation	Vibrio	0.000633822
Atopic sensitisation	Eubacterium tortuosum	0.000633822
Atopic sensitisation	Actinobacillus	0.000633822
Atopic sensitisation	Yersinia	0.000633822
Atopy	Proteobacteria	0.0340999
Atopy	Bacteroidetes	0.0298146
Atopy	Firmicutes	0.0294063
Atopy	Prevotella	0.0273395
Atopy	Clostridium difficile	0.0222411
Atopy	Helicobacter pylori	0.0221174
Atopy	Actinobacteria	0.0180715
Atopy	Staphylococcus aureus	0.0177064
Atopy	Clostridium coccoides	0.0175435
Atopy	Lactobacillus	0.0145181
Atopy	Haemophilus	0.014098
Atopy	Lachnospiraceae	0.0139499
Atopy	Staphylococcus	0.0124105
Atopy	Enterobacteriaceae	0.0122695
Atopy	Bacteroides	0.00991879
Atopy	Bifidobacterium	0.00969682
Atopy	Streptococcus	0.00967847
Atopy	Fusobacterium	0.00967512
Atopy	Veillonella	0.00934428
Atopy	Stenotrophomonas maltophilia	0.00910838
Atopy	Burkholderia	0.00899178
Atopy	Klebsiella	0.00894216
Atopy	Bacteroides vulgatus	0.00874017
Atopy	Bacteroides uniformis	0.00867131
Atopy	Bacteroides ovatus	0.00854791
Atopy	Enterococcus	0.00836412
Atopy	Escherichia coli	0.00817235
Atopy	Faecalibacterium prausnitzii	0.00809796
Atopy	Clostridium leptum	0.00800276
Atopy	Clostridium	0.00552979
Atopy	Bacteroidaceae	0.00547155
Atopy	Porphyromonas	0.00535528
Atopy	Porphyromonadaceae	0.00532433
Atopy	Betaproteobacteria	0.00527342
Atopy	Parabacteroides	0.00527299
Atopy	Alistipes	0.00527299
Atopy	Bacteroides fragilis	0.0052213
Atopy	Rikenellaceae	0.00516271
Atopy	Ruminococcaceae	0.00516271
Atopy	Collinsella aerofaciens	0.00506888
Atopy	Coxiellaceae	0.00504524
Atopy	Tannerella	0.00501172
Atopy	Prevotellaceae	0.00495563
Atopy	Desulfovibrio	0.00481867
Atopy	Acinetobacter	0.00481846
Atopy	Corynebacterium	0.00481846
Atopy	Oxalobacter formigenes	0.00481846
Atopy	Prevotella copri	0.00481846
Atopy	Actinomyces	0.00477753
Atopy	Porphyromonas gingivalis	0.00477753
Atopy	Selenomonas	0.00477753
Atopy	Treponema	0.00477753
Atopy	Dietzia maris	0.00477733
Atopy	Staphylococcus epidermidis	0.00477733
Atopy	Lysobacter	0.00477597
Atopy	Rickettsiales	0.00477597
Atopy	Streptococcus mitis	0.00477597
Atopy	Xanthomonas	0.00477597
Atopy	Bacilli	0.00472109
Atopy	Alcaligenaceae	0.00469217
Atopy	Coriobacteriaceae	0.00469217
Atopy	Erysipelotrichaceae	0.00469217
Atopy	Methanobrevibacter smithii	0.00469217
Atopy	Pseudomonas	0.00466323
Atopy	Comamonadaceae	0.00464159
Atopy	Oxalobacteraceae	0.00464159
Atopy	Sphingomonadaceae	0.00464159
Atopy	Fusobacterium nucleatum	0.00463163
Atopy	Propionibacterium	0.00462947
Atopy	Propionibacterium acnes	0.00462947
Atopy	Citrobacter	0.00462905
Atopy	Verrucomicrobiaceae	0.00457726
Atopy	Clostridiales	0.00457487
Atopy	Gammaproteobacteria	0.00428923
Atopy	Enterobacter aerogenes	0.00405122
Atopy	Enterobacter hormaechei	0.00405122
Atopy	Klebsiella pneumoniae	0.00405122
Atopy	Shigella dysenteriae	0.00405122
Atopy	Fusobacteriaceae	0.00403198
Atopy	Veillonellaceae	0.00403198
Atopy	Bacteroidales	0.00380815
Atopy	Enterococcus faecium	0.00380815
Atopy	Erysipelotrichales	0.00380815
Atopy	Fusobacteria	0.00176531
Atopy	Shuttleworthia	0.00158502
Atopy	Megasphaera	0.00141194
Atopy	Eubacterium	0.00126318
Atopy	Aerococcus	0.00114364
Atopy	Atopobium	0.00114364
Atopy	Atopobium vaginae	0.00114364
Atopy	Candidate division TM7	0.00114364
Atopy	Eggerthella	0.00114364
Atopy	Gardnerella	0.00114364
Atopy	Gardnerella vaginalis	0.00114364
Atopy	Lactobacillus crispatus	0.00114364
Atopy	Lactobacillus iners	0.00114364
Atopy	Leptotrichia	0.00114364
Atopy	Leptotrichia amnionii	0.00114364
Atopy	Mobiluncus	0.00114364
Atopy	Olsenella	0.00114364
Atopy	Papillibacter	0.00114364
Atopy	Porphyromonas uenonis	0.00114364
Atopy	Streptobacillus	0.00114364
Atopy	Eubacteriaceae	0.00108475
Atopy	Eubacterium eligens	0.00106972
Atopy	Odoribacter	0.00106972
Atopy	Phascolarctobacterium	0.00106972
Atopy	Roseburia	0.00106972
Atopy	Subdoligranulum	0.00106972
Atopy	Eubacterium rectale	0.00106972
Atopy	Faecalibacterium	0.00106972
Atopy	Bacillus	0.00100957
Atopy	Bacterium ic1296	0.00100957
Atopy	Bacterium ic1311	0.00100957
Atopy	Bacterium ic1379	0.00100957
Atopy	Bacterium ic1391	0.00100957
Atopy	Bacterium MB7-1	0.00100957
Atopy	Bacterium mpn-isolate group 19	0.00100957
Atopy	Bacterium mpn-isolate group 22	0.00100957
Atopy	Bacterium mpn-isolate group 24	0.00100957
Atopy	Bacterium mpn-isolate group 27	0.00100957
Atopy	Bacterium mpn-isolate group 5	0.00100957
Atopy	Bacterium 'New Zealand B'	0.00100957
Atopy	Bacterium str. 31285	0.00100957
Atopy	Bacterium YE62	0.00100957
Atopy	Bacterium YE64	0.00100957
Atopy	Bacteroidaceae bacterium Smarlab 3301643	0.00100957
Atopy	Bacteroides sp. CJ78	0.00100957
Atopy	Bacteroides thetaiotaomicron	0.00100957
Atopy	Bovine rumen bacterium JPR13	0.00100957
Atopy	Brenneria	0.00100957
Atopy	Burkholderiales bacterium Smarlab 3302047	0.00100957
Atopy	Butyrate-producing bacterium ART55/1	0.00100957
Atopy	Butyrate-producing bacterium L1-810	0.00100957
Atopy	Butyrate-producing bacterium L1-952	0.00100957
Atopy	Butyrate-producing bacterium L2-50	0.00100957
Atopy	Butyrate-producing bacterium M104/1	0.00100957
Atopy	Butyrate-producing bacterium M21/2	0.00100957
Atopy	Butyrate-producing bacterium M50/1	0.00100957
Atopy	Butyrate-producing bacterium P607	0.00100957
Atopy	Butyrate-producing bacterium PH05YB02	0.00100957
Atopy	Butyrate-producing bacterium Ph07AY02	0.00100957
Atopy	Butyrate-producing bacterium PH07AY3	0.00100957
Atopy	Butyrate-producing bacterium PH07AY5	0.00100957
Atopy	Butyrate-producing bacterium PH07BY04	0.00100957
Atopy	Butyrate-producing bacterium SL6/1/1	0.00100957
Atopy	Butyrate-producing bacterium SM4/1	0.00100957
Atopy	Butyrate-producing bacterium SR1/1	0.00100957
Atopy	Butyrate-producing bacterium SR1/5	0.00100957
Atopy	Butyrate-producing bacterium SS2/1	0.00100957
Atopy	Butyrate-producing bacterium SSC/2	0.00100957
Atopy	Butyrate-producing bacterium T2-132	0.00100957
Atopy	Clostridia bacterium TSW07CA7	0.00100957
Atopy	Clostridiaceae bacterium bSSV31	0.00100957
Atopy	Clostridiaceae bacterium LEMV63	0.00100957
Atopy	Clostridiaceae bacterium SH032	0.00100957
Atopy	Clostridiaceae bacterium SK061	0.00100957
Atopy	Clostridiales bacterium 80/3	0.00100957
Atopy	Clostridiales bacterium A2-162	0.00100957
Atopy	Clostridiales bacterium AHT16	0.00100957
Atopy	Clostridiales bacterium L2-14	0.00100957
Atopy	Clostridium innocuum	0.00100957
Atopy	Clostridium ramosum	0.00100957
Atopy	Clostridium spiroforme	0.00100957
Atopy	Collinsella	0.00100957
Atopy	Coprobacillus	0.00100957
Atopy	Cronobacter	0.00100957
Atopy	Dehalobacterium	0.00100957
Atopy	Desulfotomaculum	0.00100957
Atopy	Dialister	0.00100957
Atopy	Dysgonomonas	0.00100957
Atopy	Edwardsiella	0.00100957
Atopy	Enterobacter	0.00100957
Atopy	Erwinia	0.00100957
Atopy	Erysipelothrix	0.00100957
Atopy	Escherichia	0.00100957
Atopy	Firmicutes str. C29	0.00100957
Atopy	Gram-negative bacterium cL10-2b-4	0.00100957
Atopy	Hafnia	0.00100957
Atopy	Human intestinal firmicute CB47	0.00100957
Atopy	Human intestinal firmicute CO13	0.00100957
Atopy	Human intestinal firmicute CO19	0.00100957
Atopy	Human intestinal firmicute CO2	0.00100957
Atopy	Human intestinal firmicute CO35	0.00100957
Atopy	Human intestinal firmicute CO4	0.00100957
Atopy	Human intestinal firmicute CS26	0.00100957
Atopy	Lachnobacterium	0.00100957
Atopy	Lachnospiraceae bacterium A2	0.00100957
Atopy	Lactococcus	0.00100957
Atopy	Mannheimia	0.00100957
Atopy	Mastodon intestinal bacterium AN-22-6	0.00100957
Atopy	Mogibacterium	0.00100957
Atopy	Oligella	0.00100957
Atopy	Oscillibacter	0.00100957
Atopy	Oscillospira	0.00100957
Atopy	Oscillospiraceae bacterium NML 061048	0.00100957
Atopy	Pantoea	0.00100957
Atopy	Pasteurella	0.00100957
Atopy	Pectobacterium	0.00100957
Atopy	Peptostreptococcus	0.00100957
Atopy	Pusillimonas	0.00100957
Atopy	Rumen bacterium 8/94-32	0.00100957
Atopy	Rumen bacterium R-7	0.00100957
Atopy	Rumen bacterium R-9	0.00100957
Atopy	Salmonella	0.00100957
Atopy	Segmented filamentous bacterium	0.00100957
Atopy	Serratia	0.00100957
Atopy	Shigella	0.00100957
Atopy	Solobacterium	0.00100957
Atopy	Sutterella	0.00100957
Atopy	Swine fecal bacterium FPC67	0.00100957
Atopy	Swine fecal bacterium FPC70	0.00100957
Atopy	Swine fecal bacterium RF3E-Xyl1	0.00100957
Atopy	Swine fecal bacterium SD-Pec1	0.00100957
Atopy	Swine manure pit bacterium PPC108	0.00100957
Atopy	Tenericutes	0.00100957
Atopy	Terrahaemophilus	0.00100957
Atopy	Unidentified bacterium ZF3	0.00100957
Atopy	Verrucomicrobia	0.00100957
Atopy	Verrucomicrobia bacterium MS-F-88	0.00100957
Atopy	Anaerotruncus	0.00100957
Atopy	Bacterium Ba2	0.00100957
Atopy	Vibrio	0.00100957
Atopy	Bacterium G100VIII	0.00100957
Atopy	Bacterium ic1214	0.00100957
Atopy	Bacterium ic1258	0.00100957
Atopy	Bacterium ic1292	0.00100957
Atopy	Acetonema	0.00100957
Atopy	Aggregatibacter	0.00100957
Atopy	Akkermansia	0.00100957
Atopy	Anaerostipes	0.00100957
Atopy	Bacterium 08.96.4	0.00100957
Atopy	Bacterium ASF500	0.00100957
Atopy	Bacterium C15	0.00100957
Atopy	Firmicutes bacterium EG14	0.00100957
Atopy	Eubacterium tortuosum	0.00100957
Atopy	Actinobacillus	0.00100957
Atopy	Bacterium B4C2-5	0.00100957
Atopy	Anaerofilum	0.00100957
Atopy	Yersinia	0.00100957
Atopy	Coprococcus	0.000914479
Atopy	Dorea	0.000914479
Atopy	Haemophilus parainfluenzae	0.000914479
Atopy	Pasteurellaceae	0.000914479
Atopy	Ruminococcus	0.000914479
Atopy	Streptococcaceae	0.000914479
Atopy	Alteromonadaceae	0.000644157
Atopy	Aeromonadaceae	0.000644157
Atopy	Acidobacteriaceae	0.000644157
Atopy	Bacillaceae	0.000644157
Atopy	Bifidobacterium catenulatum	0.000644157
Atopy	Cellulomonadaceae	0.000644157
Atopy	Clostridiaceae	0.000644157
Atopy	Clostridium cocleatum	0.000644157
Atopy	Desulfobacteraceae	0.000644157
Atopy	Desulfovibrionaceae	0.000644157
Atopy	Nitrospiraceae	0.000644157
Atopy	Paenibacillaceae	0.000644157
Atopy	Peptostreptococcaceae	0.000644157
Atopy	Polyangiaceae	0.000644157
Atopy	Promicromonosporaceae	0.000644157
Atopy	Ruminococcus productus	0.000644157
Atopy	Syntrophobacteraceae	0.000644157
Atopy	Thiotrichaceae	0.000644157
[truncated: 8,940 more rows]
